# Supplementary material for: The transporters SLC35A1 and SLC30A1 play opposite roles in cell survival upon VSV virus infection
Source: Sci Rep. 2019 Jul 18;9:10471. doi: 10.1038/s41598-019-46952-9 (PMC6639343; doi:10.1038/s41598-019-46952-9)
Supplement: Supplementary file 2 — Table 1 [file 41598_2019_46952_MOESM2_ESM.xlsx]

## Sheet: SLC KO screen IAV-WSN (96 hpi)
		read counts				normalized read counts
		control		infected		control		infected
sgRNA	gene	rep. 1	rep. 2	rep. 1	rep. 2	rep. 1	rep. 2	rep. 1	rep. 2
CEP85_1_u	CEP85	190	371	108	257	219	290.8	219.9	241.9
CEP85_2_u	CEP85	316	364	185	371	364.2	285.3	376.7	349.1
CEP85_3_u	CEP85	405	593	244	526	466.7	464.9	496.9	495
CEP85_4_u	CEP85	187	163	80	180	215.5	127.8	162.9	169.4
CEP85_5_u	CEP85	426	636	147	559	490.9	498.6	299.4	526.1
CEP85_6_u	CEP85	187	293	167	311	215.5	229.7	340.1	292.7
CTCF_1_u	CTCF	469	609	176	375	540.5	477.4	358.4	352.9
CTCF_2_u	CTCF	243	218	98	187	280	170.9	199.6	176
CTCF_3_u	CTCF	280	571	212	494	322.7	447.6	431.7	464.9
CTCF_4_u	CTCF	93	116	75	109	107.2	90.9	152.7	102.6
CTCF_5_u	CTCF	123	96	234	171	141.7	75.3	476.5	160.9
CTCF_6_u	CTCF	257	475	212	381	296.2	372.4	431.7	358.5
CTNNBL1_1_u	CTNNBL1	583	801	291	659	671.8	627.9	592.6	620.2
CTNNBL1_2_u	CTNNBL1	170	252	132	343	195.9	197.5	268.8	322.8
CTNNBL1_3_u	CTNNBL1	381	684	212	437	439.1	536.2	431.7	411.2
CTNNBL1_4_u	CTNNBL1	140	282	93	298	161.3	221.1	189.4	280.4
CTNNBL1_5_u	CTNNBL1	498	608	248	629	573.9	476.6	505	591.9
CTNNBL1_6_u	CTNNBL1	510	533	220	492	587.7	417.8	448	463
DIRC2_1_u	DIRC2	291	346	131	289	335.3	271.2	266.8	272
DIRC2_2_u	DIRC2	236	221	66	230	272	173.2	134.4	216.4
DIRC2_3_u	DIRC2	147	234	95	169	169.4	183.4	193.5	159
DIRC2_4_u	DIRC2	708	805	357	901	815.9	631	727	847.9
DIRC2_5_u	DIRC2	395	448	135	315	455.2	351.2	274.9	296.4
DIRC2_6_u	DIRC2	462	1193	276	670	532.4	935.2	562.1	630.5
DYRK1A_1_u	DYRK1A	438	964	205	733	504.7	755.7	417.5	689.8
DYRK1A_2_u	DYRK1A	468	839	217	582	539.3	657.7	441.9	547.7
DYRK1A_3_u	DYRK1A	377	550	161	266	434.4	431.1	327.9	250.3
DYRK1A_4_u	DYRK1A	148	371	113	347	170.6	290.8	230.1	326.5
DYRK1A_5_u	DYRK1A	846	1090	395	901	974.9	854.4	804.4	847.9
DYRK1A_6_u	DYRK1A	238	413	154	281	274.3	323.7	313.6	264.4
FLVCR1_1_u	FLVCR1	263	281	153	389	303.1	220.3	311.6	366.1
FLVCR1_2_u	FLVCR1	225	302	120	247	259.3	236.7	244.4	232.4
FLVCR1_3_u	FLVCR1	265	351	167	257	305.4	275.1	340.1	241.9
FLVCR1_4_u	FLVCR1	120	158	116	160	138.3	123.9	236.2	150.6
FLVCR1_5_u	FLVCR1	733	757	380	644	844.7	593.4	773.9	606
FLVCR1_6_u	FLVCR1	384	394	231	403	442.5	308.9	470.4	379.2
FLVCR2_1_u	FLVCR2	203	374	123	319	233.9	293.2	250.5	300.2
FLVCR2_2_u	FLVCR2	215	396	115	391	247.8	310.4	234.2	368
FLVCR2_3_u	FLVCR2	300	628	172	483	345.7	492.3	350.3	454.5
FLVCR2_4_u	FLVCR2	397	523	326	611	457.5	410	663.9	575
FLVCR2_5_u	FLVCR2	168	364	83	221	193.6	285.3	169	208
FLVCR2_6_u	FLVCR2	292	523	188	255	336.5	410	382.9	240
KANSL1_1_u	KANSL1	483	1035	342	689	556.6	811.3	696.5	648.4
KANSL1_2_u	KANSL1	129	168	79	157	148.7	131.7	160.9	147.7
KANSL1_3_u	KANSL1	211	312	109	246	243.2	244.6	222	231.5
KANSL1_4_u	KANSL1	272	503	152	387	313.4	394.3	309.5	364.2
KANSL1_5_u	KANSL1	647	960	350	759	745.6	752.5	712.8	714.3
KANSL1_6_u	KANSL1	489	779	286	646	563.5	610.7	582.4	607.9
MED26_1_a2	MED26	193	381	151	243	222.4	298.7	307.5	228.7
MED26_2_a2	MED26	146	181	55	132	168.2	141.9	112	124.2
MED26_3_a2	MED26	547	572	176	444	630.4	448.4	358.4	417.8
MED26_4_a2	MED26	390	600	199	405	449.4	470.3	405.3	381.1
MED26_5_a2	MED26	95	126	52	136	109.5	98.8	105.9	128
MED26_6_a2	MED26	155	155	57	258	178.6	121.5	116.1	242.8
MFSD7_1_u	MFSD7	410	611	256	389	472.5	479	521.3	366.1
MFSD7_2_u	MFSD7	337	419	140	533	388.4	328.5	285.1	501.6
MFSD7_3_u	MFSD7	210	326	99	318	242	255.6	201.6	299.3
MFSD7_4_u	MFSD7	440	851	364	619	507	667.1	741.3	582.5
MFSD7_5_u	MFSD7	313	453	197	273	360.7	355.1	401.2	256.9
MFSD7_6_u	MFSD7	388	559	180	388	447.1	438.2	366.6	365.1
MTCH1_1_u	MTCH1	227	534	144	389	261.6	418.6	293.3	366.1
MTCH1_2_u	MTCH1	454	554	258	624	523.2	434.3	525.4	587.2
MTCH1_3_u	MTCH1	234	281	116	211	269.7	220.3	236.2	198.6
MTCH1_4_u	MTCH1	439	666	235	569	505.9	522.1	478.6	535.5
MTCH1_5_u	MTCH1	671	1197	387	814	773.2	938.3	788.1	766
MTCH1_6_u	MTCH1	335	588	296	709	386	460.9	602.8	667.2
MTCH2_1_u	MTCH2	379	513	270	453	436.8	402.1	549.8	426.3
MTCH2_2_u	MTCH2	255	287	140	311	293.9	225	285.1	292.7
MTCH2_3_u	MTCH2	149	273	152	191	171.7	214	309.5	179.7
MTCH2_4_u	MTCH2	475	338	221	496	547.4	265	450.1	466.8
MTCH2_5_u	MTCH2	532	850	326	680	613.1	666.3	663.9	639.9
MTCH2_6_u	MTCH2	403	650	260	685	464.4	509.5	529.5	644.6
NBAS_1_u	NBAS	430	670	498	478	495.5	525.2	1014.2	449.8
NBAS_2_u	NBAS	314	444	309	365	361.8	348.1	629.3	343.5
NBAS_3_u	NBAS	386	848	130	367	444.8	664.7	264.7	345.4
NBAS_4_u	NBAS	292	361	190	371	336.5	283	386.9	349.1
NBAS_5_u	NBAS	198	358	198	333	228.2	280.6	403.2	313.4
NBAS_6_u	NBAS	685	1015	374	695	789.4	795.7	761.6	654
neg-control_1	neg-control	529	924	316	849	609.6	724.3	643.5	799
neg-control_10	neg-control	406	624	212	380	467.9	489.2	431.7	357.6
neg-control_100	neg-control	349	863	195	610	402.2	676.5	397.1	574
neg-control_101	neg-control	583	953	309	686	671.8	747.1	629.3	645.6
neg-control_102	neg-control	510	778	356	719	587.7	609.9	725	676.6
neg-control_103	neg-control	626	863	304	683	721.4	676.5	619.1	642.7
neg-control_104	neg-control	352	603	163	403	405.6	472.7	331.9	379.2
neg-control_105	neg-control	854	676	210	532	984.1	529.9	427.7	500.6
neg-control_106	neg-control	336	549	147	379	387.2	430.4	299.4	356.7
neg-control_107	neg-control	507	717	259	690	584.3	562.1	527.4	649.3
neg-control_108	neg-control	592	843	236	591	682.2	660.8	480.6	556.2
neg-control_109	neg-control	594	904	293	658	684.5	708.6	596.7	619.2
neg-control_11	neg-control	531	615	252	465	611.9	482.1	513.2	437.6
neg-control_110	neg-control	258	454	160	295	297.3	355.9	325.8	277.6
neg-control_111	neg-control	274	578	187	342	315.8	453.1	380.8	321.8
neg-control_112	neg-control	468	522	218	433	539.3	409.2	444	407.5
neg-control_113	neg-control	326	709	320	590	375.7	555.8	651.7	555.2
neg-control_114	neg-control	338	593	207	419	389.5	464.9	421.6	394.3
neg-control_115	neg-control	303	410	144	376	349.2	321.4	293.3	353.8
neg-control_116	neg-control	782	949	345	921	901.2	743.9	702.6	866.7
neg-control_117	neg-control	367	783	316	586	422.9	613.8	643.5	551.5
neg-control_118	neg-control	335	367	190	460	386	287.7	386.9	432.9
neg-control_119	neg-control	357	532	196	362	411.4	417	399.1	340.7
neg-control_12	neg-control	568	867	276	861	654.6	679.6	562.1	810.3
neg-control_120	neg-control	305	474	149	302	351.5	371.6	303.4	284.2
neg-control_13	neg-control	772	790	374	859	889.6	619.3	761.6	808.4
neg-control_14	neg-control	385	602	219	442	443.7	471.9	446	415.9
neg-control_15	neg-control	628	705	256	709	723.7	552.6	521.3	667.2
neg-control_16	neg-control	394	748	273	468	454	586.4	556	440.4
neg-control_17	neg-control	323	569	184	374	372.2	446	374.7	352
neg-control_18	neg-control	394	492	185	387	454	385.7	376.7	364.2
neg-control_19	neg-control	342	718	193	294	394.1	562.8	393	276.7
neg-control_2	neg-control	493	539	266	692	568.1	422.5	541.7	651.2
neg-control_20	neg-control	417	710	257	574	480.5	556.6	523.4	540.2
neg-control_21	neg-control	273	446	169	450	314.6	349.6	344.2	423.5
neg-control_22	neg-control	460	690	282	827	530.1	540.9	574.3	778.3
neg-control_23	neg-control	456	564	200	519	525.5	442.1	407.3	488.4
neg-control_24	neg-control	535	739	291	585	616.5	579.3	592.6	550.5
neg-control_25	neg-control	479	656	246	696	552	514.2	501	655
neg-control_26	neg-control	370	555	264	508	426.4	435.1	537.6	478.1
neg-control_27	neg-control	447	721	226	685	515.1	565.2	460.2	644.6
neg-control_28	neg-control	673	824	375	695	775.5	645.9	763.7	654
neg-control_29	neg-control	443	777	293	505	510.5	609.1	596.7	475.2
neg-control_3	neg-control	545	603	247	526	628	472.7	503	495
neg-control_30	neg-control	443	583	188	472	510.5	457	382.9	444.2
neg-control_31	neg-control	368	710	229	675	424.1	556.6	466.4	635.2
neg-control_32	neg-control	364	645	271	426	419.5	505.6	551.9	400.9
neg-control_33	neg-control	372	561	183	444	428.7	439.8	372.7	417.8
neg-control_34	neg-control	436	612	231	488	502.4	479.7	470.4	459.2
neg-control_35	neg-control	481	518	173	479	554.3	406.1	352.3	450.8
neg-control_36	neg-control	522	1052	256	764	601.5	824.7	521.3	719
neg-control_37	neg-control	523	618	267	417	602.7	484.4	543.7	392.4
neg-control_38	neg-control	586	940	363	620	675.3	736.9	739.2	583.5
neg-control_39	neg-control	695	837	401	825	800.9	656.1	816.6	776.4
neg-control_4	neg-control	485	903	339	633	558.9	707.9	690.4	595.7
neg-control_40	neg-control	590	674	249	591	679.9	528.3	507.1	556.2
neg-control_41	neg-control	464	596	237	690	534.7	467.2	482.6	649.3
neg-control_42	neg-control	688	560	148	381	792.8	439	301.4	358.5
neg-control_43	neg-control	367	792	325	509	422.9	620.8	661.9	479
neg-control_44	neg-control	421	667	254	524	485.2	522.9	517.3	493.1
neg-control_45	neg-control	427	514	210	529	492.1	402.9	427.7	497.8
neg-control_46	neg-control	510	863	255	642	587.7	676.5	519.3	604.2
neg-control_47	neg-control	363	539	224	434	418.3	422.5	456.2	408.4
neg-control_48	neg-control	356	666	277	413	410.2	522.1	564.1	388.7
neg-control_49	neg-control	363	383	193	424	418.3	300.2	393	399
neg-control_5	neg-control	483	499	198	534	556.6	391.2	403.2	502.5
neg-control_50	neg-control	421	724	234	586	485.2	567.5	476.5	551.5
neg-control_51	neg-control	316	373	199	462	364.2	292.4	405.3	434.8
neg-control_52	neg-control	239	534	143	483	275.4	418.6	291.2	454.5
neg-control_53	neg-control	333	536	316	595	383.7	420.2	643.5	559.9
neg-control_54	neg-control	272	566	200	389	313.4	443.7	407.3	366.1
neg-control_55	neg-control	311	414	234	334	358.4	324.5	476.5	314.3
neg-control_56	neg-control	845	1444	440	969	973.8	1131.9	896	911.9
neg-control_57	neg-control	568	803	262	621	654.6	629.5	533.6	584.4
neg-control_58	neg-control	400	555	179	432	461	435.1	364.5	406.5
neg-control_59	neg-control	294	306	500	442	338.8	239.9	1018.2	415.9
neg-control_6	neg-control	461	453	165	374	531.2	355.1	336	352
neg-control_60	neg-control	365	530	219	536	420.6	415.5	446	504.4
neg-control_61	neg-control	433	691	247	671	499	541.7	503	631.5
neg-control_62	neg-control	78	111	56	162	89.9	87	114	152.5
neg-control_63	neg-control	529	806	226	524	609.6	631.8	460.2	493.1
neg-control_64	neg-control	541	812	355	524	623.4	636.5	722.9	493.1
neg-control_65	neg-control	378	533	235	435	435.6	417.8	478.6	409.4
neg-control_66	neg-control	757	766	300	739	872.3	600.5	610.9	695.4
neg-control_67	neg-control	577	725	262	705	664.9	568.3	533.6	663.4
neg-control_68	neg-control	301	447	199	401	346.9	350.4	405.3	377.4
neg-control_69	neg-control	340	998	264	626	391.8	782.3	537.6	589.1
neg-control_7	neg-control	602	616	168	625	693.7	482.9	342.1	588.2
neg-control_70	neg-control	263	545	144	375	303.1	427.2	293.3	352.9
neg-control_71	neg-control	632	740	405	784	728.3	580.1	824.8	737.8
neg-control_72	neg-control	479	537	252	416	552	421	513.2	391.5
neg-control_73	neg-control	471	565	183	363	542.8	442.9	372.7	341.6
neg-control_74	neg-control	569	658	265	469	655.7	515.8	539.7	441.4
neg-control_75	neg-control	415	953	360	824	478.2	747.1	733.1	775.4
neg-control_76	neg-control	259	405	123	276	298.5	317.5	250.5	259.7
neg-control_77	neg-control	210	523	177	380	242	410	360.5	357.6
neg-control_78	neg-control	305	572	205	534	351.5	448.4	417.5	502.5
neg-control_79	neg-control	467	774	280	693	538.2	606.7	570.2	652.2
neg-control_8	neg-control	436	521	238	516	502.4	408.4	484.7	485.6
neg-control_80	neg-control	135	414	93	360	155.6	324.5	189.4	338.8
neg-control_81	neg-control	585	791	347	689	674.1	620.1	706.7	648.4
neg-control_82	neg-control	388	498	166	415	447.1	390.4	338.1	390.5
neg-control_83	neg-control	516	898	317	871	594.6	703.9	645.6	819.7
neg-control_84	neg-control	288	409	136	259	331.9	320.6	277	243.7
neg-control_85	neg-control	218	288	114	191	251.2	225.8	232.2	179.7
neg-control_86	neg-control	615	918	271	716	708.7	719.6	551.9	673.8
neg-control_87	neg-control	1044	1548	977	1267	1203.1	1213.5	1989.6	1192.3
neg-control_88	neg-control	337	449	179	450	388.4	352	364.5	423.5
neg-control_89	neg-control	559	773	251	635	644.2	606	511.2	597.6
neg-control_9	neg-control	232	460	133	339	267.4	360.6	270.9	319
neg-control_90	neg-control	553	637	387	747	637.3	499.3	788.1	703
neg-control_91	neg-control	563	1115	335	775	648.8	874	682.2	729.3
neg-control_92	neg-control	806	918	464	929	928.8	719.6	944.9	874.2
neg-control_93	neg-control	317	565	295	472	365.3	442.9	600.8	444.2
neg-control_94	neg-control	450	545	247	318	518.6	427.2	503	299.3
neg-control_95	neg-control	338	371	174	429	389.5	290.8	354.3	403.7
neg-control_96	neg-control	504	922	273	684	580.8	722.8	556	643.7
neg-control_97	neg-control	414	846	259	464	477.1	663.2	527.4	436.7
neg-control_98	neg-control	670	998	340	768	772.1	782.3	692.4	722.7
neg-control_99	neg-control	291	655	198	421	335.3	513.5	403.2	396.2
NFYC_1_u	NFYC	198	111	77	218	228.2	87	156.8	205.2
NFYC_2_u	NFYC	578	682	308	654	666.1	534.6	627.2	615.5
NFYC_3_u	NFYC	114	178	79	249	131.4	139.5	160.9	234.3
NFYC_4_u	NFYC	110	346	71	165	126.8	271.2	144.6	155.3
NFYC_5_u	NFYC	319	338	94	227	367.6	265	191.4	213.6
NFYC_6_u	NFYC	373	500	172	457	429.8	391.9	350.3	430.1
NIPBL_1_u	NIPBL	400	415	174	226	461	325.3	354.3	212.7
NIPBL_2_u	NIPBL	338	424	147	371	389.5	332.4	299.4	349.1
NIPBL_3_u	NIPBL	148	314	111	209	170.6	246.1	226	196.7
NIPBL_4_u	NIPBL	628	945	297	729	723.7	740.8	604.8	686
NIPBL_5_u	NIPBL	275	424	164	257	316.9	332.4	334	241.9
NIPBL_6_u	NIPBL	341	376	144	391	393	294.7	293.3	368
NUP153_1_u	NUP153	359	407	197	452	413.7	319	401.2	425.4
NUP153_2_u	NUP153	330	322	162	423	380.3	252.4	329.9	398.1
NUP153_3_u	NUP153	69	127	17	85	79.5	99.6	34.6	80
NUP153_4_u	NUP153	68	210	46	45	78.4	164.6	93.7	42.3
NUP153_5_u	NUP153	164	411	165	320	189	322.2	336	301.1
NUP153_6_u	NUP153	241	285	147	317	277.7	223.4	299.4	298.3
PAFAH1B1_1_u	PAFAH1B1	592	628	280	464	682.2	492.3	570.2	436.7
PAFAH1B1_2_u	PAFAH1B1	212	473	146	285	244.3	370.8	297.3	268.2
PAFAH1B1_3_u	PAFAH1B1	307	550	303	505	353.8	431.1	617.1	475.2
PAFAH1B1_4_u	PAFAH1B1	491	647	245	449	565.8	507.2	498.9	422.5
PAFAH1B1_5_u	PAFAH1B1	67	82	93	219	77.2	64.3	189.4	206.1
PAFAH1B1_6_u	PAFAH1B1	331	387	155	421	381.4	303.4	315.7	396.2
RCC1_1_u	RCC1	210	257	134	264	242	201.5	272.9	248.4
RCC1_2_u	RCC1	58	91	75	86	66.8	71.3	152.7	80.9
RCC1_3_u	RCC1	164	101	97	209	189	79.2	197.5	196.7
RCC1_4_u	RCC1	84	162	85	160	96.8	127	173.1	150.6
RCC1_5_u	RCC1	277	239	129	196	319.2	187.4	262.7	184.4
RCC1_6_u	RCC1	51	121	60	211	58.8	94.9	122.2	198.6
RHAG_1_u	RHAG	456	552	226	584	525.5	432.7	460.2	549.6
RHAG_2_u	RHAG	473	628	305	558	545.1	492.3	621.1	525.1
RHAG_3_u	RHAG	196	293	104	273	225.9	229.7	211.8	256.9
RHAG_4_u	RHAG	429	608	195	442	494.4	476.6	397.1	415.9
RHAG_5_u	RHAG	334	489	207	504	384.9	383.3	421.6	474.3
RHAG_6_u	RHAG	109	189	74	229	125.6	148.2	150.7	215.5
RHBG_1_u	RHBG	397	646	288	410	457.5	506.4	586.5	385.8
RHBG_2_u	RHBG	323	419	201	431	372.2	328.5	409.3	405.6
RHBG_3_u	RHBG	421	606	240	573	485.2	475	488.8	539.2
RHBG_4_u	RHBG	302	522	205	512	348	409.2	417.5	481.8
RHBG_5_u	RHBG	427	675	271	566	492.1	529.1	551.9	532.6
RHBG_6_u	RHBG	70	106	69	106	80.7	83.1	140.5	99.8
RHCG_1_u	RHCG	359	340	139	365	413.7	266.5	283.1	343.5
RHCG_2_u	RHCG	184	538	146	296	212	421.7	297.3	278.6
RHCG_3_u	RHCG	574	927	304	610	661.5	726.7	619.1	574
RHCG_4_u	RHCG	260	443	122	309	299.6	347.3	248.5	290.8
RHCG_5_u	RHCG	19	27	20	15	21.9	21.2	40.7	14.1
RHCG_6_u	RHCG	235	470	172	201	270.8	368.4	350.3	189.2
RPL13A_1_m2a2	RPL13A	195	432	155	252	224.7	338.6	315.7	237.1
RPL13A_2_u	RPL13A	552	882	337	700	636.1	691.4	686.3	658.7
RPL13A_3_m2	RPL13A	235	318	102	165	270.8	249.3	207.7	155.3
RPL13A_4_m6a3	RPL13A	199	195	96	150	229.3	152.9	195.5	141.2
RPL13A_5_m5	RPL13A	10	82	43	52	11.5	64.3	87.6	48.9
RPL13A_6_m7	RPL13A	515	630	188	328	593.5	493.9	382.9	308.7
RPTOR_1_u	RPTOR	188	265	85	275	216.6	207.7	173.1	258.8
RPTOR_2_u	RPTOR	230	326	174	367	265	255.6	354.3	345.4
RPTOR_3_u	RPTOR	164	244	85	264	189	191.3	173.1	248.4
RPTOR_4_u	RPTOR	404	701	393	672	465.6	549.5	800.3	632.4
RPTOR_5_u	RPTOR	139	315	107	290	160.2	246.9	217.9	272.9
RPTOR_6_u	RPTOR	263	380	167	238	303.1	297.9	340.1	224
SAE1_1_u	SAE1	110	67	58	179	126.8	52.5	118.1	168.4
SAE1_2_u	SAE1	130	133	151	153	149.8	104.3	307.5	144
SAE1_3_u	SAE1	791	1422	462	1039	911.5	1114.7	940.9	977.8
SAE1_4_u	SAE1	145	307	268	233	167.1	240.7	545.8	219.3
SAE1_5_u	SAE1	335	548	188	471	386	429.6	382.9	443.2
SAE1_6_u	SAE1	344	593	225	539	396.4	464.9	458.2	507.2
SLC10A1_1_u	SLC10A1	467	1118	350	701	538.2	876.4	712.8	659.7
SLC10A1_2_u	SLC10A1	639	966	346	641	736.4	757.2	704.6	603.2
SLC10A1_3_u	SLC10A1	505	525	189	428	582	411.5	384.9	402.8
SLC10A1_4_u	SLC10A1	240	500	122	437	276.6	391.9	248.5	411.2
SLC10A1_5_u	SLC10A1	215	377	176	353	247.8	295.5	358.4	332.2
SLC10A1_6_u	SLC10A1	418	534	417	396	481.7	418.6	849.2	372.7
SLC10A2_1_u	SLC10A2	554	717	329	517	638.4	562.1	670	486.5
SLC10A2_2_u	SLC10A2	566	744	345	708	652.2	583.2	702.6	666.3
SLC10A2_3_u	SLC10A2	497	444	185	293	572.7	348.1	376.7	275.7
SLC10A2_4_u	SLC10A2	497	657	338	432	572.7	515	688.3	406.5
SLC10A2_5_u	SLC10A2	236	344	162	287	272	269.7	329.9	270.1
SLC10A2_6_u	SLC10A2	386	523	228	547	444.8	410	464.3	514.8
SLC10A3_1_u	SLC10A3	148	202	127	220	170.6	158.3	258.6	207
SLC10A3_2_u	SLC10A3	200	308	109	247	230.5	241.4	222	232.4
SLC10A3_3_u	SLC10A3	104	201	110	212	119.8	157.6	224	199.5
SLC10A3_4_u	SLC10A3	186	300	93	316	214.3	235.2	189.4	297.4
SLC10A3_5_u	SLC10A3	382	582	269	572	440.2	456.2	547.8	538.3
SLC10A3_6_u	SLC10A3	385	435	201	365	443.7	341	409.3	343.5
SLC10A4_1_u	SLC10A4	294	424	192	410	338.8	332.4	391	385.8
SLC10A4_2_u	SLC10A4	219	361	171	367	252.4	283	348.2	345.4
SLC10A4_3_u	SLC10A4	329	690	235	376	379.1	540.9	478.6	353.8
SLC10A4_4_u	SLC10A4	324	601	232	522	373.4	471.1	472.5	491.2
SLC10A4_5_u	SLC10A4	286	372	117	187	329.6	291.6	238.3	176
SLC10A4_6_u	SLC10A4	87	236	71	213	100.3	185	144.6	200.4
SLC10A5_1_u	SLC10A5	458	725	211	582	527.8	568.3	429.7	547.7
SLC10A5_2_u	SLC10A5	400	603	268	555	461	472.7	545.8	522.3
SLC10A5_3_u	SLC10A5	365	523	143	317	420.6	410	291.2	298.3
SLC10A5_4_u	SLC10A5	659	616	266	563	759.4	482.9	541.7	529.8
SLC10A5_5_u	SLC10A5	482	803	202	714	555.4	629.5	411.4	671.9
SLC10A5_6_u	SLC10A5	451	847	301	596	519.7	664	613	560.9
SLC10A6_1_u	SLC10A6	467	636	228	397	538.2	498.6	464.3	373.6
SLC10A6_2_u	SLC10A6	353	611	242	591	406.8	479	492.8	556.2
SLC10A6_3_u	SLC10A6	259	395	151	429	298.5	309.6	307.5	403.7
SLC10A6_4_u	SLC10A6	195	278	155	253	224.7	217.9	315.7	238.1
SLC10A6_5_u	SLC10A6	433	567	177	408	499	444.5	360.5	384
SLC10A6_6_u	SLC10A6	299	495	134	254	344.6	388	272.9	239
SLC10A7_1_u	SLC10A7	515	681	222	469	593.5	533.8	452.1	441.4
SLC10A7_2_u	SLC10A7	330	387	192	422	380.3	303.4	391	397.1
SLC10A7_3_u	SLC10A7	586	886	292	784	675.3	694.5	594.7	737.8
SLC10A7_4_u	SLC10A7	334	740	220	575	384.9	580.1	448	541.1
SLC10A7_5_u	SLC10A7	395	429	287	639	455.2	336.3	584.5	601.3
SLC10A7_6_u	SLC10A7	721	1025	363	837	830.9	803.5	739.2	787.7
SLC11A1_1_u	SLC11A1	232	509	114	397	267.4	399	232.2	373.6
SLC11A1_2_u	SLC11A1	371	443	163	490	427.5	347.3	331.9	461.1
SLC11A1_3_u	SLC11A1	618	1060	350	736	712.2	830.9	712.8	692.6
SLC11A1_4_u	SLC11A1	443	590	238	407	510.5	462.5	484.7	383
SLC11A1_5_u	SLC11A1	125	320	102	192	144	250.8	207.7	180.7
SLC11A1_6_u	SLC11A1	357	484	225	378	411.4	379.4	458.2	355.7
SLC11A2_1_u	SLC11A2	337	385	236	520	388.4	301.8	480.6	489.4
SLC11A2_2_u	SLC11A2	103	259	64	113	118.7	203	130.3	106.3
SLC11A2_3_u	SLC11A2	180	362	129	270	207.4	283.8	262.7	254.1
SLC11A2_4_u	SLC11A2	454	599	190	524	523.2	469.6	386.9	493.1
SLC11A2_5_u	SLC11A2	408	594	159	449	470.2	465.6	323.8	422.5
SLC11A2_6_u	SLC11A2	575	712	298	573	662.6	558.1	606.9	539.2
SLC12A1_1_u	SLC12A1	269	690	182	355	310	540.9	370.6	334.1
SLC12A1_2_u	SLC12A1	338	825	287	599	389.5	646.7	584.5	563.7
SLC12A1_3_u	SLC12A1	424	537	243	470	488.6	421	494.9	442.3
SLC12A1_4_u	SLC12A1	439	508	204	572	505.9	398.2	415.4	538.3
SLC12A1_5_u	SLC12A1	476	685	223	445	548.5	537	454.1	418.8
SLC12A1_6_u	SLC12A1	545	888	377	766	628	696.1	767.8	720.9
SLC12A2_1_u	SLC12A2	167	206	154	284	192.4	161.5	313.6	267.3
SLC12A2_2_u	SLC12A2	224	473	207	372	258.1	370.8	421.6	350.1
SLC12A2_3_u	SLC12A2	505	669	258	567	582	524.4	525.4	533.6
SLC12A2_4_u	SLC12A2	374	596	177	397	431	467.2	360.5	373.6
SLC12A2_5_u	SLC12A2	356	555	226	380	410.2	435.1	460.2	357.6
SLC12A2_6_u	SLC12A2	275	527	199	277	316.9	413.1	405.3	260.7
SLC12A3_1_u	SLC12A3	283	276	92	243	326.1	216.4	187.4	228.7
SLC12A3_2_u	SLC12A3	543	887	319	688	625.7	695.3	649.6	647.4
SLC12A3_3_u	SLC12A3	376	362	137	273	433.3	283.8	279	256.9
SLC12A3_4_u	SLC12A3	394	594	290	648	454	465.6	590.6	609.8
SLC12A3_5_u	SLC12A3	726	622	239	620	836.6	487.6	486.7	583.5
SLC12A3_6_u	SLC12A3	426	589	197	532	490.9	461.7	401.2	500.6
SLC12A4_1_u	SLC12A4	277	495	157	325	319.2	388	319.7	305.8
SLC12A4_2_u	SLC12A4	165	385	139	176	190.1	301.8	283.1	165.6
SLC12A4_3_u	SLC12A4	83	69	51	113	95.6	54.1	103.9	106.3
SLC12A4_4_u	SLC12A4	174	504	331	218	200.5	395.1	674.1	205.2
SLC12A4_5_u	SLC12A4	374	491	647	419	431	384.9	1317.6	394.3
SLC12A4_6_u	SLC12A4	181	348	104	253	208.6	272.8	211.8	238.1
SLC12A5_1_u	SLC12A5	321	478	216	325	369.9	374.7	439.9	305.8
SLC12A5_2_u	SLC12A5	429	685	188	585	494.4	537	382.9	550.5
SLC12A5_3_u	SLC12A5	510	502	235	534	587.7	393.5	478.6	502.5
SLC12A5_4_u	SLC12A5	633	833	405	825	729.5	653	824.8	776.4
SLC12A5_5_u	SLC12A5	485	714	186	495	558.9	559.7	378.8	465.8
SLC12A5_6_u	SLC12A5	483	579	292	542	556.6	453.9	594.7	510.1
SLC12A6_1_a2	SLC12A6	820	944	381	782	944.9	740	775.9	735.9
SLC12A6_2_a2	SLC12A6	656	882	324	639	756	691.4	659.8	601.3
SLC12A6_3_a2	SLC12A6	371	613	244	648	427.5	480.5	496.9	609.8
SLC12A6_4_u	SLC12A6	694	1047	434	997	799.7	820.7	883.8	938.2
SLC12A6_5_u	SLC12A6	406	452	185	458	467.9	354.3	376.7	431
SLC12A6_6_u	SLC12A6	179	227	84	221	206.3	177.9	171.1	208
SLC12A7_1_u	SLC12A7	103	74	49	42	118.7	58	99.8	39.5
SLC12A7_2_u	SLC12A7	195	335	137	344	224.7	262.6	279	323.7
SLC12A7_3_u	SLC12A7	357	517	235	532	411.4	405.3	478.6	500.6
SLC12A7_4_u	SLC12A7	253	348	152	259	291.6	272.8	309.5	243.7
SLC12A7_5_u	SLC12A7	238	554	204	383	274.3	434.3	415.4	360.4
SLC12A7_6_u	SLC12A7	159	426	82	240	183.2	333.9	167	225.9
SLC12A8_1_u	SLC12A8	410	509	216	457	472.5	399	439.9	430.1
SLC12A8_2_u	SLC12A8	366	269	146	380	421.8	210.9	297.3	357.6
SLC12A8_3_u	SLC12A8	251	425	122	229	289.2	333.2	248.5	215.5
SLC12A8_4_u	SLC12A8	471	658	184	534	542.8	515.8	374.7	502.5
SLC12A8_5_u	SLC12A8	397	546	204	498	457.5	428	415.4	468.6
SLC12A8_6_u	SLC12A8	304	226	128	322	350.3	177.2	260.7	303
SLC12A9_1_u	SLC12A9	213	347	117	281	245.5	272	238.3	264.4
SLC12A9_2_u	SLC12A9	109	169	62	183	125.6	132.5	126.3	172.2
SLC12A9_3_u	SLC12A9	150	273	66	125	172.9	214	134.4	117.6
SLC12A9_4_u	SLC12A9	107	232	94	254	123.3	181.9	191.4	239
SLC12A9_5_u	SLC12A9	193	188	129	249	222.4	147.4	262.7	234.3
SLC12A9_6_u	SLC12A9	213	324	194	322	245.5	254	395.1	303
SLC13A1_1_u	SLC13A1	103	307	148	294	118.7	240.7	301.4	276.7
SLC13A1_2_u	SLC13A1	214	341	127	267	246.6	267.3	258.6	251.3
SLC13A1_3_u	SLC13A1	574	846	360	639	661.5	663.2	733.1	601.3
SLC13A1_4_u	SLC13A1	562	645	229	506	647.6	505.6	466.4	476.2
SLC13A1_5_u	SLC13A1	191	257	77	268	220.1	201.5	156.8	252.2
SLC13A1_6_u	SLC13A1	374	417	189	534	431	326.9	384.9	502.5
SLC13A2_1_a2	SLC13A2	186	299	107	239	214.3	234.4	217.9	224.9
SLC13A2_2_a2	SLC13A2	394	553	222	421	454	433.5	452.1	396.2
SLC13A2_3_a2	SLC13A2	454	379	226	461	523.2	297.1	460.2	433.8
SLC13A2_4_a2	SLC13A2	223	385	101	231	257	301.8	205.7	217.4
SLC13A2_5_a2	SLC13A2	160	124	81	110	184.4	97.2	165	103.5
SLC13A2_6_a2	SLC13A2	158	328	113	190	182.1	257.1	230.1	178.8
SLC13A3_1_u	SLC13A3	224	361	156	340	258.1	283	317.7	320
SLC13A3_2_u	SLC13A3	222	641	164	441	255.8	502.5	334	415
SLC13A3_3_u	SLC13A3	259	268	127	267	298.5	210.1	258.6	251.3
SLC13A3_4_u	SLC13A3	116	243	95	235	133.7	190.5	193.5	221.1
SLC13A3_5_u	SLC13A3	426	736	250	463	490.9	576.9	509.1	435.7
SLC13A3_6_u	SLC13A3	63	136	43	87	72.6	106.6	87.6	81.9
SLC13A4_1_u	SLC13A4	313	549	141	229	360.7	430.4	287.1	215.5
SLC13A4_2_u	SLC13A4	239	223	95	205	275.4	174.8	193.5	192.9
SLC13A4_3_u	SLC13A4	263	235	125	305	303.1	184.2	254.6	287
SLC13A4_4_u	SLC13A4	804	875	362	670	926.5	685.9	737.2	630.5
SLC13A4_5_u	SLC13A4	431	613	198	448	496.7	480.5	403.2	421.6
SLC13A4_6_u	SLC13A4	398	656	249	452	458.6	514.2	507.1	425.4
SLC13A5_1_u	SLC13A5	213	295	98	214	245.5	231.2	199.6	201.4
SLC13A5_2_u	SLC13A5	404	453	208	404	465.6	355.1	423.6	380.2
SLC13A5_3_u	SLC13A5	448	419	192	256	516.3	328.5	391	240.9
SLC13A5_4_u	SLC13A5	484	691	200	413	557.8	541.7	407.3	388.7
SLC13A5_5_u	SLC13A5	310	539	130	378	357.2	422.5	264.7	355.7
SLC13A5_6_u	SLC13A5	418	363	177	334	481.7	284.6	360.5	314.3
SLC14A1_1_a2	SLC14A1	390	706	266	436	449.4	553.4	541.7	410.3
SLC14A1_2_a2	SLC14A1	447	579	275	758	515.1	453.9	560	713.3
SLC14A1_3_a2	SLC14A1	369	527	212	606	425.2	413.1	431.7	570.3
SLC14A1_4_a2	SLC14A1	221	349	155	446	254.7	273.6	315.7	419.7
SLC14A1_5_a2	SLC14A1	369	436	193	369	425.2	341.8	393	347.3
SLC14A1_6_u	SLC14A1	279	442	177	337	321.5	346.5	360.5	317.1
SLC14A2_1_u	SLC14A2	298	551	158	348	343.4	431.9	321.8	327.5
SLC14A2_2_u	SLC14A2	518	886	340	612	596.9	694.5	692.4	575.9
SLC14A2_3_u	SLC14A2	431	934	330	635	496.7	732.2	672	597.6
SLC14A2_4_u	SLC14A2	274	353	138	338	315.8	276.7	281	318.1
SLC14A2_5_u	SLC14A2	444	669	215	550	511.7	524.4	437.8	517.6
SLC14A2_6_u	SLC14A2	634	944	292	720	730.6	740	594.7	677.6
SLC15A1_1_u	SLC15A1	326	734	243	437	375.7	575.4	494.9	411.2
SLC15A1_2_u	SLC15A1	691	1037	366	638	796.3	812.9	745.4	600.4
SLC15A1_3_u	SLC15A1	300	463	207	454	345.7	362.9	421.6	427.2
SLC15A1_4_u	SLC15A1	144	194	76	149	165.9	152.1	154.8	140.2
SLC15A1_5_u	SLC15A1	281	424	167	439	323.8	332.4	340.1	413.1
SLC15A1_6_u	SLC15A1	602	1025	397	901	693.7	803.5	808.5	847.9
SLC15A2_1_u	SLC15A2	468	978	237	596	539.3	766.7	482.6	560.9
SLC15A2_2_u	SLC15A2	449	827	256	517	517.4	648.3	521.3	486.5
SLC15A2_3_u	SLC15A2	321	670	212	584	369.9	525.2	431.7	549.6
SLC15A2_4_u	SLC15A2	436	633	254	461	502.4	496.2	517.3	433.8
SLC15A2_5_u	SLC15A2	313	493	199	390	360.7	386.5	405.3	367
SLC15A2_6_u	SLC15A2	358	534	231	409	412.6	418.6	470.4	384.9
SLC15A3_1_u	SLC15A3	378	647	188	284	435.6	507.2	382.9	267.3
SLC15A3_2_u	SLC15A3	111	193	67	135	127.9	151.3	136.4	127
SLC15A3_3_u	SLC15A3	474	641	198	491	546.2	502.5	403.2	462.1
SLC15A3_4_u	SLC15A3	409	417	233	599	471.3	326.9	474.5	563.7
SLC15A3_5_u	SLC15A3	532	539	217	406	613.1	422.5	441.9	382.1
SLC15A3_6_u	SLC15A3	413	621	155	535	475.9	486.8	315.7	503.5
SLC15A4_1_u	SLC15A4	216	350	120	330	248.9	274.4	244.4	310.6
SLC15A4_2_u	SLC15A4	374	538	171	521	431	421.7	348.2	490.3
SLC15A4_3_u	SLC15A4	510	546	206	527	587.7	428	419.5	495.9
SLC15A4_4_u	SLC15A4	355	874	271	466	409.1	685.1	551.9	438.5
SLC15A4_5_u	SLC15A4	462	758	309	673	532.4	594.2	629.3	633.3
SLC15A4_6_u	SLC15A4	205	365	152	234	236.2	286.1	309.5	220.2
SLC16A1_1_u	SLC16A1	516	641	298	513	594.6	502.5	606.9	482.8
SLC16A1_2_u	SLC16A1	420	529	229	459	484	414.7	466.4	431.9
SLC16A1_3_u	SLC16A1	275	384	141	352	316.9	301	287.1	331.3
SLC16A1_4_u	SLC16A1	351	379	230	396	404.5	297.1	468.4	372.7
SLC16A1_5_u	SLC16A1	504	768	305	583	580.8	602	621.1	548.6
SLC16A1_6_u	SLC16A1	236	280	106	246	272	219.5	215.9	231.5
SLC16A10_1_u	SLC16A10	527	801	256	782	607.3	627.9	521.3	735.9
SLC16A10_2_u	SLC16A10	562	668	350	773	647.6	523.6	712.8	727.4
SLC16A10_3_u	SLC16A10	263	242	100	163	303.1	189.7	203.6	153.4
SLC16A10_4_u	SLC16A10	501	762	321	487	577.3	597.3	653.7	458.3
SLC16A10_5_u	SLC16A10	357	564	157	369	411.4	442.1	319.7	347.3
SLC16A10_6_u	SLC16A10	115	411	123	324	132.5	322.2	250.5	304.9
SLC16A11_1_u	SLC16A11	763	1123	460	960	879.3	880.3	936.8	903.4
SLC16A11_2_u	SLC16A11	540	638	288	552	622.3	500.1	586.5	519.5
SLC16A11_3_u	SLC16A11	354	568	167	450	407.9	445.3	340.1	423.5
SLC16A11_4_u	SLC16A11	257	509	204	321	296.2	399	415.4	302.1
SLC16A11_5_u	SLC16A11	127	219	87	285	146.4	171.7	177.2	268.2
SLC16A11_6_u	SLC16A11	375	476	171	416	432.1	373.1	348.2	391.5
SLC16A12_1_u	SLC16A12	443	696	227	591	510.5	545.6	462.3	556.2
SLC16A12_2_u	SLC16A12	665	1112	435	826	766.3	871.7	885.9	777.3
SLC16A12_3_u	SLC16A12	587	1178	782	617	676.4	923.4	1592.5	580.6
SLC16A12_4_u	SLC16A12	481	945	398	772	554.3	740.8	810.5	726.5
SLC16A12_5_u	SLC16A12	393	728	239	617	452.9	570.7	486.7	580.6
SLC16A12_6_u	SLC16A12	172	545	122	249	198.2	427.2	248.5	234.3
SLC16A13_1_u	SLC16A13	296	432	162	316	341.1	338.6	329.9	297.4
SLC16A13_2_u	SLC16A13	397	488	280	518	457.5	382.5	570.2	487.5
SLC16A13_3_u	SLC16A13	323	417	141	380	372.2	326.9	287.1	357.6
SLC16A13_4_u	SLC16A13	208	327	118	205	239.7	256.3	240.3	192.9
SLC16A13_5_u	SLC16A13	486	589	195	505	560.1	461.7	397.1	475.2
SLC16A13_6_u	SLC16A13	363	481	181	336	418.3	377.1	368.6	316.2
SLC16A14_1_u	SLC16A14	361	334	116	410	416	261.8	236.2	385.8
SLC16A14_2_u	SLC16A14	384	380	147	490	442.5	297.9	299.4	461.1
SLC16A14_3_u	SLC16A14	492	375	227	353	567	294	462.3	332.2
SLC16A14_4_u	SLC16A14	404	551	212	548	465.6	431.9	431.7	515.7
SLC16A14_5_u	SLC16A14	718	1182	459	1118	827.4	926.6	934.7	1052.1
SLC16A14_6_u	SLC16A14	170	340	124	215	195.9	266.5	252.5	202.3
SLC16A2_1_u	SLC16A2	300	442	230	302	345.7	346.5	468.4	284.2
SLC16A2_2_u	SLC16A2	314	361	120	337	361.8	283	244.4	317.1
SLC16A2_3_u	SLC16A2	305	554	228	446	351.5	434.3	464.3	419.7
SLC16A2_4_u	SLC16A2	438	772	272	525	504.7	605.2	553.9	494.1
SLC16A2_5_u	SLC16A2	191	569	215	523	220.1	446	437.8	492.2
SLC16A2_6_u	SLC16A2	397	460	206	419	457.5	360.6	419.5	394.3
SLC16A3_1_u	SLC16A3	400	458	250	469	461	359	509.1	441.4
SLC16A3_2_u	SLC16A3	406	529	234	420	467.9	414.7	476.5	395.2
SLC16A3_3_u	SLC16A3	285	416	179	328	328.4	326.1	364.5	308.7
SLC16A3_4_u	SLC16A3	362	456	202	413	417.2	357.5	411.4	388.7
SLC16A3_5_u	SLC16A3	280	513	146	498	322.7	402.1	297.3	468.6
SLC16A3_6_u	SLC16A3	653	858	322	675	752.5	672.6	655.7	635.2
SLC16A4_1_a2	SLC16A4	268	589	262	464	308.8	461.7	533.6	436.7
SLC16A4_2_a2	SLC16A4	550	680	336	687	633.8	533.1	684.3	646.5
SLC16A4_3_a2	SLC16A4	247	411	137	339	284.6	322.2	279	319
SLC16A4_4_a2	SLC16A4	389	496	119	362	448.3	388.8	242.3	340.7
SLC16A4_5_a2	SLC16A4	503	406	261	489	579.6	318.3	531.5	460.2
SLC16A4_6_a2	SLC16A4	467	710	332	607	538.2	556.6	676.1	571.2
SLC16A5_1_u	SLC16A5	574	739	345	715	661.5	579.3	702.6	672.9
SLC16A5_2_u	SLC16A5	414	591	219	427	477.1	463.3	446	401.8
SLC16A5_3_u	SLC16A5	979	1421	446	1283	1128.2	1113.9	908.3	1207.4
SLC16A5_4_u	SLC16A5	175	604	165	346	201.7	473.5	336	325.6
SLC16A5_5_u	SLC16A5	121	210	142	186	139.4	164.6	289.2	175
SLC16A5_6_u	SLC16A5	418	765	336	579	481.7	599.7	684.3	544.9
SLC16A6_1_a2	SLC16A6	208	275	134	244	239.7	215.6	272.9	229.6
SLC16A6_2_a2	SLC16A6	661	756	373	658	761.7	592.6	759.6	619.2
SLC16A6_3_a2	SLC16A6	533	932	326	579	614.2	730.6	663.9	544.9
SLC16A6_4_a2	SLC16A6	127	243	93	288	146.4	190.5	189.4	271
SLC16A6_5_a2	SLC16A6	483	606	267	526	556.6	475	543.7	495
SLC16A6_6_a2	SLC16A6	216	484	199	391	248.9	379.4	405.3	368
SLC16A7_1_u	SLC16A7	397	800	237	662	457.5	627.1	482.6	623
SLC16A7_2_u	SLC16A7	453	480	227	373	522	376.3	462.3	351
SLC16A7_3_u	SLC16A7	422	550	208	540	486.3	431.1	423.6	508.2
SLC16A7_4_u	SLC16A7	193	314	145	359	222.4	246.1	295.3	337.8
SLC16A7_5_u	SLC16A7	413	665	178	466	475.9	521.3	362.5	438.5
SLC16A7_6_u	SLC16A7	210	534	176	347	242	418.6	358.4	326.5
SLC16A8_1_u	SLC16A8	402	471	282	485	463.3	369.2	574.3	456.4
SLC16A8_2_u	SLC16A8	208	583	137	265	239.7	457	279	249.4
SLC16A8_3_u	SLC16A8	353	540	223	364	406.8	423.3	454.1	342.5
SLC16A8_4_u	SLC16A8	130	204	78	143	149.8	159.9	158.8	134.6
SLC16A8_5_u	SLC16A8	636	981	404	777	732.9	769	822.7	731.2
SLC16A8_6_u	SLC16A8	429	503	200	508	494.4	394.3	407.3	478.1
SLC16A9_1_u	SLC16A9	166	536	218	360	191.3	420.2	444	338.8
SLC16A9_2_u	SLC16A9	365	451	172	416	420.6	353.5	350.3	391.5
SLC16A9_3_u	SLC16A9	158	309	109	153	182.1	242.2	222	144
SLC16A9_4_u	SLC16A9	298	552	176	331	343.4	432.7	358.4	311.5
SLC16A9_5_u	SLC16A9	310	648	174	428	357.2	508	354.3	402.8
SLC16A9_6_u	SLC16A9	240	243	133	285	276.6	190.5	270.9	268.2
SLC17A1_1_u	SLC17A1	794	1251	426	1076	915	980.7	867.5	1012.6
SLC17A1_2_u	SLC17A1	332	422	138	331	382.6	330.8	281	311.5
SLC17A1_3_u	SLC17A1	135	140	61	151	155.6	109.7	124.2	142.1
SLC17A1_4_u	SLC17A1	635	920	230	734	731.8	721.2	468.4	690.7
SLC17A1_5_u	SLC17A1	605	817	311	634	697.2	640.4	633.3	596.6
SLC17A1_6_u	SLC17A1	660	1147	420	894	760.6	899.1	855.3	841.3
SLC17A2_1_u	SLC17A2	339	639	241	588	390.7	500.9	490.8	553.3
SLC17A2_2_u	SLC17A2	401	644	251	895	462.1	504.8	511.2	842.2
SLC17A2_3_u	SLC17A2	392	695	214	450	451.7	544.8	435.8	423.5
SLC17A2_4_u	SLC17A2	624	703	290	526	719.1	551.1	590.6	495
SLC17A2_5_u	SLC17A2	505	610	256	598	582	478.2	521.3	562.8
SLC17A2_6_u	SLC17A2	277	321	148	354	319.2	251.6	301.4	333.1
SLC17A3_1_u	SLC17A3	359	580	218	362	413.7	454.7	444	340.7
SLC17A3_2_u	SLC17A3	292	464	100	341	336.5	363.7	203.6	320.9
SLC17A3_3_u	SLC17A3	298	864	271	757	343.4	677.3	551.9	712.4
SLC17A3_4_u	SLC17A3	402	414	166	359	463.3	324.5	338.1	337.8
SLC17A3_5_u	SLC17A3	335	528	228	427	386	413.9	464.3	401.8
SLC17A3_6_u	SLC17A3	317	452	98	315	365.3	354.3	199.6	296.4
SLC17A4_1_u	SLC17A4	469	341	223	429	540.5	267.3	454.1	403.7
SLC17A4_2_u	SLC17A4	269	583	208	342	310	457	423.6	321.8
SLC17A4_3_u	SLC17A4	237	547	197	400	273.1	428.8	401.2	376.4
SLC17A4_4_u	SLC17A4	295	393	171	299	340	308.1	348.2	281.4
SLC17A4_5_u	SLC17A4	332	653	223	533	382.6	511.9	454.1	501.6
SLC17A4_6_u	SLC17A4	271	651	130	490	312.3	510.3	264.7	461.1
SLC17A5_1_u	SLC17A5	568	914	257	533	654.6	716.5	523.4	501.6
SLC17A5_2_u	SLC17A5	425	572	264	470	489.8	448.4	537.6	442.3
SLC17A5_3_u	SLC17A5	244	409	119	269	281.2	320.6	242.3	253.1
SLC17A5_4_u	SLC17A5	506	870	270	532	583.1	682	549.8	500.6
SLC17A5_5_u	SLC17A5	225	389	132	427	259.3	304.9	268.8	401.8
SLC17A5_6_u	SLC17A5	396	465	141	390	456.3	364.5	287.1	367
SLC17A6_1_u	SLC17A6	151	103	57	148	174	80.7	116.1	139.3
SLC17A6_2_u	SLC17A6	386	892	390	581	444.8	699.2	794.2	546.8
SLC17A6_3_u	SLC17A6	307	301	178	366	353.8	236	362.5	344.4
SLC17A6_4_u	SLC17A6	748	721	482	1069	862	565.2	981.6	1006
SLC17A6_5_u	SLC17A6	287	543	240	543	330.7	425.7	488.8	511
SLC17A6_6_u	SLC17A6	192	503	155	346	221.3	394.3	315.7	325.6
SLC17A6_7_u	SLC17A6	670	1343	390	1021	772.1	1052.8	794.2	960.8
SLC17A6_8_u	SLC17A6	451	477	288	476	519.7	373.9	586.5	447.9
SLC17A6_9_u	SLC17A6	685	993	290	603	789.4	778.4	590.6	567.5
SLC17A7_1_u	SLC17A7	162	176	106	195	186.7	138	215.9	183.5
SLC17A7_2_u	SLC17A7	364	466	249	430	419.5	365.3	507.1	404.7
SLC17A7_3_u	SLC17A7	256	507	170	299	295	397.4	346.2	281.4
SLC17A7_4_u	SLC17A7	124	253	82	188	142.9	198.3	167	176.9
SLC17A7_5_u	SLC17A7	175	181	654	175	201.7	141.9	1331.9	164.7
SLC17A7_6_u	SLC17A7	372	660	227	497	428.7	517.4	462.3	467.7
SLC17A8_1_u	SLC17A8	251	344	178	317	289.2	269.7	362.5	298.3
SLC17A8_2_u	SLC17A8	218	299	155	395	251.2	234.4	315.7	371.7
SLC17A8_3_u	SLC17A8	159	254	106	232	183.2	199.1	215.9	218.3
SLC17A8_4_u	SLC17A8	267	389	159	208	307.7	304.9	323.8	195.7
SLC17A8_5_u	SLC17A8	334	519	220	431	384.9	406.8	448	405.6
SLC17A8_6_u	SLC17A8	180	246	133	200	207.4	192.8	270.9	188.2
SLC17A9_1_u	SLC17A9	491	496	214	602	565.8	388.8	435.8	566.5
SLC17A9_2_u	SLC17A9	204	292	101	245	235.1	228.9	205.7	230.6
SLC17A9_3_u	SLC17A9	129	293	123	404	148.7	229.7	250.5	380.2
SLC17A9_4_u	SLC17A9	273	348	135	293	314.6	272.8	274.9	275.7
SLC17A9_5_u	SLC17A9	389	402	181	281	448.3	315.1	368.6	264.4
SLC17A9_6_u	SLC17A9	275	458	193	437	316.9	359	393	411.2
SLC18A1_1_u	SLC18A1	437	856	244	703	503.6	671	496.9	661.6
SLC18A1_2_u	SLC18A1	437	479	206	541	503.6	375.5	419.5	509.1
SLC18A1_3_u	SLC18A1	128	252	114	168	147.5	197.5	232.2	158.1
SLC18A1_4_u	SLC18A1	230	245	163	331	265	192.1	331.9	311.5
SLC18A1_5_u	SLC18A1	318	360	172	412	366.5	282.2	350.3	387.7
SLC18A1_6_u	SLC18A1	164	311	109	263	189	243.8	222	247.5
SLC18A2_1_u	SLC18A2	376	676	248	632	433.3	529.9	505	594.8
SLC18A2_2_u	SLC18A2	145	90	40	81	167.1	70.6	81.5	76.2
SLC18A2_3_u	SLC18A2	278	377	134	304	320.4	295.5	272.9	286.1
SLC18A2_4_u	SLC18A2	430	429	175	302	495.5	336.3	356.4	284.2
SLC18A2_5_u	SLC18A2	539	444	227	415	621.1	348.1	462.3	390.5
SLC18A2_6_u	SLC18A2	260	540	157	468	299.6	423.3	319.7	440.4
SLC18A3_1_a2	SLC18A3	271	617	172	373	312.3	483.7	350.3	351
SLC18A3_2_a2	SLC18A3	461	418	228	465	531.2	327.7	464.3	437.6
SLC18A3_3_a2	SLC18A3	555	759	276	611	639.6	595	562.1	575
SLC18A3_4_a2	SLC18A3	207	483	142	473	238.5	378.6	289.2	445.1
SLC18A3_5_a2	SLC18A3	318	394	197	454	366.5	308.9	401.2	427.2
SLC18A3_6_a2	SLC18A3	475	971	225	647	547.4	761.2	458.2	608.9
SLC18B1_1_u	SLC18B1	331	436	155	416	381.4	341.8	315.7	391.5
SLC18B1_2_u	SLC18B1	527	802	203	465	607.3	628.7	413.4	437.6
SLC18B1_3_u	SLC18B1	609	928	327	663	701.8	727.5	665.9	623.9
SLC18B1_4_u	SLC18B1	574	732	295	695	661.5	573.8	600.8	654
SLC18B1_5_u	SLC18B1	516	614	257	531	594.6	481.3	523.4	499.7
SLC18B1_6_u	SLC18B1	511	845	303	526	588.9	662.4	617.1	495
SLC19A1_1_u	SLC19A1	483	794	328	773	556.6	622.4	668	727.4
SLC19A1_2_u	SLC19A1	353	622	240	444	406.8	487.6	488.8	417.8
SLC19A1_3_u	SLC19A1	323	562	134	435	372.2	440.6	272.9	409.4
SLC19A1_4_u	SLC19A1	460	652	266	460	530.1	511.1	541.7	432.9
SLC19A1_5_u	SLC19A1	429	782	256	532	494.4	613	521.3	500.6
SLC19A1_6_u	SLC19A1	413	481	192	509	475.9	377.1	391	479
SLC19A2_1_u	SLC19A2	299	394	204	401	344.6	308.9	415.4	377.4
SLC19A2_2_u	SLC19A2	453	613	227	503	522	480.5	462.3	473.4
SLC19A2_3_u	SLC19A2	126	245	96	213	145.2	192.1	195.5	200.4
SLC19A2_4_u	SLC19A2	191	250	150	240	220.1	196	305.5	225.9
SLC19A2_5_u	SLC19A2	235	270	182	388	270.8	211.7	370.6	365.1
SLC19A2_6_u	SLC19A2	100	314	66	138	115.2	246.1	134.4	129.9
SLC19A3_1_u	SLC19A3	165	295	119	393	190.1	231.2	242.3	369.8
SLC19A3_2_u	SLC19A3	313	516	142	314	360.7	404.5	289.2	295.5
SLC19A3_3_u	SLC19A3	416	504	184	462	479.4	395.1	374.7	434.8
SLC19A3_4_u	SLC19A3	69	109	70	166	79.5	85.4	142.6	156.2
SLC19A3_5_u	SLC19A3	228	402	132	330	262.7	315.1	268.8	310.6
SLC19A3_6_u	SLC19A3	386	535	259	286	444.8	419.4	527.4	269.1
SLC1A1_1_a2	SLC1A1	251	360	199	302	289.2	282.2	405.3	284.2
SLC1A1_2_a2	SLC1A1	233	188	135	164	268.5	147.4	274.9	154.3
SLC1A1_3_a2	SLC1A1	304	602	135	443	350.3	471.9	274.9	416.9
SLC1A1_4_a2	SLC1A1	188	258	115	105	216.6	202.2	234.2	98.8
SLC1A1_5_a2	SLC1A1	395	655	194	588	455.2	513.5	395.1	553.3
SLC1A1_6_a2	SLC1A1	411	787	281	509	473.6	616.9	572.2	479
SLC1A2_1_u	SLC1A2	452	733	283	584	520.9	574.6	576.3	549.6
SLC1A2_2_u	SLC1A2	687	1051	495	959	791.7	823.9	1008.1	902.5
SLC1A2_3_u	SLC1A2	480	734	262	515	553.1	575.4	533.6	484.6
SLC1A2_4_u	SLC1A2	225	251	157	403	259.3	196.8	319.7	379.2
SLC1A2_5_u	SLC1A2	374	705	266	602	431	552.6	541.7	566.5
SLC1A2_6_u	SLC1A2	644	768	319	756	742.1	602	649.6	711.4
SLC1A3_1_u	SLC1A3	320	394	109	369	368.8	308.9	222	347.3
SLC1A3_2_u	SLC1A3	364	482	228	545	419.5	377.8	464.3	512.9
SLC1A3_3_a2	SLC1A3	312	632	138	365	359.5	495.4	281	343.5
SLC1A3_4_a2	SLC1A3	254	235	142	269	292.7	184.2	289.2	253.1
SLC1A3_5_a2	SLC1A3	73	125	120	66	84.1	98	244.4	62.1
SLC1A3_6_a2	SLC1A3	324	741	280	540	373.4	580.9	570.2	508.2
SLC1A4_1_u	SLC1A4	352	438	162	400	405.6	343.3	329.9	376.4
SLC1A4_2_u	SLC1A4	381	566	203	481	439.1	443.7	413.4	452.7
SLC1A4_3_u	SLC1A4	134	298	96	249	154.4	233.6	195.5	234.3
SLC1A4_4_u	SLC1A4	244	294	136	397	281.2	230.5	277	373.6
SLC1A4_5_u	SLC1A4	196	320	93	219	225.9	250.8	189.4	206.1
SLC1A4_6_u	SLC1A4	259	416	196	220	298.5	326.1	399.1	207
SLC1A5_1_u	SLC1A5	133	154	57	125	153.3	120.7	116.1	117.6
SLC1A5_2_u	SLC1A5	385	431	284	580	443.7	337.9	578.4	545.8
SLC1A5_3_u	SLC1A5	374	412	205	360	431	323	417.5	338.8
SLC1A5_4_u	SLC1A5	218	451	101	305	251.2	353.5	205.7	287
SLC1A5_5_u	SLC1A5	306	778	254	545	352.6	609.9	517.3	512.9
SLC1A5_6_u	SLC1A5	152	226	139	308	175.2	177.2	283.1	289.8
SLC1A6_1_u	SLC1A6	441	522	231	604	508.2	409.2	470.4	568.4
SLC1A6_2_u	SLC1A6	256	502	135	241	295	393.5	274.9	226.8
SLC1A6_3_u	SLC1A6	128	252	101	290	147.5	197.5	205.7	272.9
SLC1A6_4_u	SLC1A6	140	401	98	326	161.3	314.3	199.6	306.8
SLC1A6_5_u	SLC1A6	176	302	64	163	202.8	236.7	130.3	153.4
SLC1A6_6_u	SLC1A6	207	412	128	304	238.5	323	260.7	286.1
SLC1A7_1_a2	SLC1A7	209	329	159	214	240.8	257.9	323.8	201.4
SLC1A7_2_a2	SLC1A7	304	665	296	550	350.3	521.3	602.8	517.6
SLC1A7_3_a2	SLC1A7	222	569	212	505	255.8	446	431.7	475.2
SLC1A7_4_a2	SLC1A7	238	358	113	400	274.3	280.6	230.1	376.4
SLC1A7_5_a2	SLC1A7	307	355	131	366	353.8	278.3	266.8	344.4
SLC1A7_6_a2	SLC1A7	642	918	323	840	739.8	719.6	657.8	790.5
SLC20A1_1_u	SLC20A1	129	275	53	270	148.7	215.6	107.9	254.1
SLC20A1_2_u	SLC20A1	521	885	339	607	600.4	693.7	690.4	571.2
SLC20A1_3_u	SLC20A1	151	158	96	271	174	123.9	195.5	255
SLC20A1_4_u	SLC20A1	249	610	156	309	286.9	478.2	317.7	290.8
SLC20A1_5_u	SLC20A1	247	357	146	389	284.6	279.9	297.3	366.1
SLC20A1_6_u	SLC20A1	469	871	211	698	540.5	682.8	429.7	656.9
SLC20A2_1_u	SLC20A2	296	444	210	354	341.1	348.1	427.7	333.1
SLC20A2_2_u	SLC20A2	233	416	120	349	268.5	326.1	244.4	328.4
SLC20A2_3_u	SLC20A2	123	95	51	111	141.7	74.5	103.9	104.5
SLC20A2_4_u	SLC20A2	263	327	170	358	303.1	256.3	346.2	336.9
SLC20A2_5_u	SLC20A2	81	199	44	123	93.3	156	89.6	115.8
SLC20A2_6_u	SLC20A2	572	888	276	592	659.2	696.1	562.1	557.1
SLC22A1_1_u	SLC22A1	284	530	232	476	327.3	415.5	472.5	447.9
SLC22A1_2_u	SLC22A1	155	276	107	188	178.6	216.4	217.9	176.9
SLC22A1_3_u	SLC22A1	309	595	124	411	356.1	466.4	252.5	386.8
SLC22A1_4_u	SLC22A1	250	305	144	338	288.1	239.1	293.3	318.1
SLC22A1_5_u	SLC22A1	894	1102	378	789	1030.2	863.9	769.8	742.5
SLC22A1_6_u	SLC22A1	157	259	83	317	180.9	203	169	298.3
SLC22A10_1_u	SLC22A10	506	736	289	701	583.1	576.9	588.5	659.7
SLC22A10_2_u	SLC22A10	327	519	156	410	376.8	406.8	317.7	385.8
SLC22A10_3_u	SLC22A10	803	1067	372	920	925.4	836.4	757.6	865.8
SLC22A10_4_u	SLC22A10	227	463	181	334	261.6	362.9	368.6	314.3
SLC22A10_5_u	SLC22A10	223	203	102	306	257	159.1	207.7	288
SLC22A10_6_u	SLC22A10	280	591	160	373	322.7	463.3	325.8	351
SLC22A11_1_u	SLC22A11	488	652	151	559	562.4	511.1	307.5	526.1
SLC22A11_2_u	SLC22A11	632	1075	356	926	728.3	842.7	725	871.4
SLC22A11_3_u	SLC22A11	201	306	128	244	231.6	239.9	260.7	229.6
SLC22A11_4_u	SLC22A11	193	395	130	253	222.4	309.6	264.7	238.1
SLC22A11_5_u	SLC22A11	56	28	17	32	64.5	21.9	34.6	30.1
SLC22A11_6_u	SLC22A11	537	607	299	751	618.8	475.8	608.9	706.7
SLC22A12_1_u	SLC22A12	203	223	99	245	233.9	174.8	201.6	230.6
SLC22A12_2_u	SLC22A12	791	967	351	815	911.5	758	714.8	767
SLC22A12_3_u	SLC22A12	468	679	802	510	539.3	532.3	1633.3	479.9
SLC22A12_4_u	SLC22A12	722	919	380	778	832	720.4	773.9	732.1
SLC22A12_5_u	SLC22A12	717	1118	392	786	826.3	876.4	798.3	739.7
SLC22A12_6_u	SLC22A12	270	507	185	508	311.1	397.4	376.7	478.1
SLC22A13_1_u	SLC22A13	825	1176	554	882	950.7	921.9	1128.2	830
SLC22A13_2_u	SLC22A13	375	240	80	273	432.1	188.1	162.9	256.9
SLC22A13_3_u	SLC22A13	246	300	141	214	283.5	235.2	287.1	201.4
SLC22A13_4_u	SLC22A13	109	240	95	121	125.6	188.1	193.5	113.9
SLC22A13_5_u	SLC22A13	258	351	158	356	297.3	275.1	321.8	335
SLC22A13_6_u	SLC22A13	465	502	207	508	535.9	393.5	421.6	478.1
SLC22A14_1_u	SLC22A14	234	402	144	396	269.7	315.1	293.3	372.7
SLC22A14_2_u	SLC22A14	123	511	123	269	141.7	400.6	250.5	253.1
SLC22A14_3_u	SLC22A14	478	978	344	659	550.8	766.7	700.5	620.2
SLC22A14_4_u	SLC22A14	507	703	229	664	584.3	551.1	466.4	624.9
SLC22A14_5_u	SLC22A14	465	632	273	679	535.9	495.4	556	639
SLC22A14_6_u	SLC22A14	421	552	260	402	485.2	432.7	529.5	378.3
SLC22A15_1_u	SLC22A15	245	438	130	406	282.3	343.3	264.7	382.1
SLC22A15_2_u	SLC22A15	171	336	129	320	197.1	263.4	262.7	301.1
SLC22A15_3_u	SLC22A15	502	698	299	553	578.5	547.2	608.9	520.4
SLC22A15_4_u	SLC22A15	376	456	206	370	433.3	357.5	419.5	348.2
SLC22A15_5_u	SLC22A15	411	699	254	471	473.6	547.9	517.3	443.2
SLC22A15_6_u	SLC22A15	382	518	148	419	440.2	406.1	301.4	394.3
SLC22A16_1_u	SLC22A16	369	595	275	557	425.2	466.4	560	524.2
SLC22A16_2_u	SLC22A16	335	340	137	267	386	266.5	279	251.3
SLC22A16_3_u	SLC22A16	413	520	205	517	475.9	407.6	417.5	486.5
SLC22A16_4_u	SLC22A16	241	619	190	441	277.7	485.2	386.9	415
SLC22A16_5_u	SLC22A16	305	483	205	268	351.5	378.6	417.5	252.2
SLC22A16_6_u	SLC22A16	344	755	214	431	396.4	591.8	435.8	405.6
SLC22A17_1_u	SLC22A17	232	443	179	234	267.4	347.3	364.5	220.2
SLC22A17_2_u	SLC22A17	542	754	243	675	624.6	591.1	494.9	635.2
SLC22A17_3_u	SLC22A17	348	527	194	447	401	413.1	395.1	420.7
SLC22A17_4_u	SLC22A17	84	88	32	75	96.8	69	65.2	70.6
SLC22A17_5_u	SLC22A17	123	236	97	212	141.7	185	197.5	199.5
SLC22A18_1_u	SLC22A18	213	497	198	350	245.5	389.6	403.2	329.4
SLC22A18_2_u	SLC22A18	111	215	76	169	127.9	168.5	154.8	159
SLC22A18_3_u	SLC22A18	269	307	225	412	310	240.7	458.2	387.7
SLC22A18_4_u	SLC22A18	439	415	208	551	505.9	325.3	423.6	518.5
SLC22A18_5_u	SLC22A18	95	143	55	181	109.5	112.1	112	170.3
SLC22A18_6_u	SLC22A18	248	419	136	357	285.8	328.5	277	336
SLC22A2_1_u	SLC22A2	219	321	174	302	252.4	251.6	354.3	284.2
SLC22A2_2_u	SLC22A2	161	374	154	318	185.5	293.2	313.6	299.3
SLC22A2_3_u	SLC22A2	690	833	321	963	795.1	653	653.7	906.2
SLC22A2_4_u	SLC22A2	263	418	144	394	303.1	327.7	293.3	370.8
SLC22A2_5_u	SLC22A2	400	539	220	514	461	422.5	448	483.7
SLC22A20_1_u	SLC22A20	299	524	197	477	344.6	410.8	401.2	448.9
SLC22A20_2_u	SLC22A20	235	197	101	221	270.8	154.4	205.7	208
SLC22A20_3_u	SLC22A20	233	224	101	248	268.5	175.6	205.7	233.4
SLC22A20_4_u	SLC22A20	256	447	224	346	295	350.4	456.2	325.6
SLC22A20_5_u	SLC22A20	79	154	54	147	91	120.7	110	138.3
SLC22A20_6_u	SLC22A20	274	568	190	502	315.8	445.3	386.9	472.4
SLC22A23_1_u	SLC22A23	315	830	243	636	363	650.6	494.9	598.5
SLC22A23_2_u	SLC22A23	460	711	217	640	530.1	557.4	441.9	602.3
SLC22A23_3_u	SLC22A23	216	386	156	499	248.9	302.6	317.7	469.6
SLC22A23_4_u	SLC22A23	427	873	319	692	492.1	684.3	649.6	651.2
SLC22A23_5_u	SLC22A23	236	408	112	312	272	319.8	228.1	293.6
SLC22A23_6_u	SLC22A23	432	576	210	336	497.8	451.5	427.7	316.2
SLC22A24_1_u	SLC22A24	350	567	183	486	403.3	444.5	372.7	457.4
SLC22A24_2_u	SLC22A24	326	304	126	339	375.7	238.3	256.6	319
SLC22A24_3_a2	SLC22A24	499	876	242	596	575	686.7	492.8	560.9
SLC22A24_4_a2	SLC22A24	399	787	144	470	459.8	616.9	293.3	442.3
SLC22A24_5_a2	SLC22A24	238	387	148	299	274.3	303.4	301.4	281.4
SLC22A24_6_a2	SLC22A24	367	584	178	342	422.9	457.8	362.5	321.8
SLC22A25_1_a2	SLC22A25	259	182	76	193	298.5	142.7	154.8	181.6
SLC22A25_2_a2	SLC22A25	256	405	177	259	295	317.5	360.5	243.7
SLC22A25_3_a2	SLC22A25	636	902	328	709	732.9	707.1	668	667.2
SLC22A25_4_a2	SLC22A25	180	193	76	192	207.4	151.3	154.8	180.7
SLC22A25_5_a2	SLC22A25	403	672	326	595	464.4	526.8	663.9	559.9
SLC22A25_6_a2	SLC22A25	290	381	199	378	334.2	298.7	405.3	355.7
SLC22A3_1_u	SLC22A3	245	305	173	400	282.3	239.1	352.3	376.4
SLC22A3_2_u	SLC22A3	346	474	161	279	398.7	371.6	327.9	262.6
SLC22A3_3_u	SLC22A3	426	679	147	371	490.9	532.3	299.4	349.1
SLC22A3_4_u	SLC22A3	169	210	100	229	194.8	164.6	203.6	215.5
SLC22A3_5_u	SLC22A3	532	823	282	601	613.1	645.1	574.3	565.6
SLC22A3_6_u	SLC22A3	489	821	283	446	563.5	643.6	576.3	419.7
SLC22A31_1_u	SLC22A31	299	419	209	263	344.6	328.5	425.6	247.5
SLC22A31_2_u	SLC22A31	302	353	183	362	348	276.7	372.7	340.7
SLC22A31_3_u	SLC22A31	412	718	214	561	474.8	562.8	435.8	527.9
SLC22A31_4_u	SLC22A31	229	347	105	322	263.9	272	213.8	303
SLC22A31_5_u	SLC22A31	350	478	748	380	403.3	374.7	1523.3	357.6
SLC22A31_6_u	SLC22A31	183	318	148	259	210.9	249.3	301.4	243.7
SLC22A4_1_a2	SLC22A4	548	561	248	578	631.5	439.8	505	543.9
SLC22A4_2_a2	SLC22A4	179	335	114	376	206.3	262.6	232.2	353.8
SLC22A4_3_a2	SLC22A4	509	1049	376	738	586.6	822.3	765.7	694.5
SLC22A4_4_a2	SLC22A4	187	368	125	258	215.5	288.5	254.6	242.8
SLC22A4_5_a2	SLC22A4	363	699	155	435	418.3	547.9	315.7	409.4
SLC22A4_6_a2	SLC22A4	219	469	175	438	252.4	367.6	356.4	412.2
SLC22A5_1_u	SLC22A5	149	265	97	230	171.7	207.7	197.5	216.4
SLC22A5_2_u	SLC22A5	151	183	107	231	174	143.5	217.9	217.4
SLC22A5_3_u	SLC22A5	313	667	213	675	360.7	522.9	433.8	635.2
SLC22A5_4_u	SLC22A5	331	498	227	328	381.4	390.4	462.3	308.7
SLC22A5_5_u	SLC22A5	223	330	112	302	257	258.7	228.1	284.2
SLC22A5_6_u	SLC22A5	270	402	107	389	311.1	315.1	217.9	366.1
SLC22A6_1_u	SLC22A6	292	482	152	411	336.5	377.8	309.5	386.8
SLC22A6_2_u	SLC22A6	316	435	155	271	364.2	341	315.7	255
SLC22A6_3_u	SLC22A6	539	528	204	477	621.1	413.9	415.4	448.9
SLC22A6_4_u	SLC22A6	256	491	136	292	295	384.9	277	274.8
SLC22A6_5_u	SLC22A6	98	275	92	149	112.9	215.6	187.4	140.2
SLC22A6_6_u	SLC22A6	136	262	136	207	156.7	205.4	277	194.8
SLC22A7_1_u	SLC22A7	237	421	232	362	273.1	330	472.5	340.7
SLC22A7_2_u	SLC22A7	476	639	203	406	548.5	500.9	413.4	382.1
SLC22A7_3_u	SLC22A7	575	927	231	655	662.6	726.7	470.4	616.4
SLC22A7_4_u	SLC22A7	359	559	253	484	413.7	438.2	515.2	455.5
SLC22A7_5_a2	SLC22A7	429	884	277	599	494.4	693	564.1	563.7
SLC22A7_6_a2	SLC22A7	658	693	308	691	758.3	543.2	627.2	650.3
SLC22A8_1_u	SLC22A8	313	375	175	326	360.7	294	356.4	306.8
SLC22A8_2_u	SLC22A8	176	111	101	146	202.8	87	205.7	137.4
SLC22A8_3_u	SLC22A8	527	701	379	628	607.3	549.5	771.8	591
SLC22A8_4_u	SLC22A8	511	633	315	777	588.9	496.2	641.5	731.2
SLC22A8_5_u	SLC22A8	573	1036	347	727	660.3	812.1	706.7	684.2
SLC22A8_6_u	SLC22A8	421	587	223	439	485.2	460.1	454.1	413.1
SLC22A9_1_u	SLC22A9	233	172	61	206	268.5	134.8	124.2	193.9
SLC22A9_2_u	SLC22A9	413	835	206	616	475.9	654.6	419.5	579.7
SLC22A9_3_u	SLC22A9	202	370	126	299	232.8	290	256.6	281.4
SLC22A9_4_u	SLC22A9	533	488	181	520	614.2	382.5	368.6	489.4
SLC22A9_5_u	SLC22A9	234	201	105	285	269.7	157.6	213.8	268.2
SLC22A9_6_u	SLC22A9	294	448	190	312	338.8	351.2	386.9	293.6
SLC23A1_1_u	SLC23A1	212	364	130	251	244.3	285.3	264.7	236.2
SLC23A1_2_u	SLC23A1	502	523	297	696	578.5	410	604.8	655
SLC23A1_3_u	SLC23A1	381	606	160	451	439.1	475	325.8	424.4
SLC23A1_4_u	SLC23A1	581	591	300	607	669.5	463.3	610.9	571.2
SLC23A1_5_u	SLC23A1	310	449	165	329	357.2	352	336	309.6
SLC23A1_6_u	SLC23A1	211	323	116	340	243.2	253.2	236.2	320
SLC23A2_1_u	SLC23A2	484	774	288	743	557.8	606.7	586.5	699.2
SLC23A2_2_u	SLC23A2	41	25	39	112	47.2	19.6	79.4	105.4
SLC23A2_3_u	SLC23A2	295	1039	228	573	340	814.5	464.3	539.2
SLC23A2_4_u	SLC23A2	427	447	157	408	492.1	350.4	319.7	384
SLC23A2_5_u	SLC23A2	256	548	231	452	295	429.6	470.4	425.4
SLC23A2_6_u	SLC23A2	284	441	186	411	327.3	345.7	378.8	386.8
SLC23A3_1_a2	SLC23A3	359	324	163	219	413.7	254	331.9	206.1
SLC23A3_2_a2	SLC23A3	288	306	163	310	331.9	239.9	331.9	291.7
SLC23A3_3_a2	SLC23A3	343	519	223	472	395.3	406.8	454.1	444.2
SLC23A3_4_a2	SLC23A3	478	760	276	558	550.8	595.8	562.1	525.1
SLC23A3_5_a2	SLC23A3	109	223	81	71	125.6	174.8	165	66.8
SLC23A3_6_a2	SLC23A3	311	514	159	448	358.4	402.9	323.8	421.6
SLC24A1_1_u	SLC24A1	273	656	180	444	314.6	514.2	366.6	417.8
SLC24A1_2_u	SLC24A1	332	354	108	242	382.6	277.5	219.9	227.7
SLC24A1_3_u	SLC24A1	86	134	82	216	99.1	105	167	203.3
SLC24A1_4_u	SLC24A1	183	272	129	219	210.9	213.2	262.7	206.1
SLC24A1_5_u	SLC24A1	308	442	160	304	354.9	346.5	325.8	286.1
SLC24A1_6_u	SLC24A1	221	377	130	195	254.7	295.5	264.7	183.5
SLC24A2_1_u	SLC24A2	391	508	189	366	450.6	398.2	384.9	344.4
SLC24A2_2_u	SLC24A2	376	356	118	303	433.3	279.1	240.3	285.1
SLC24A2_3_u	SLC24A2	474	879	226	753	546.2	689	460.2	708.6
SLC24A2_4_u	SLC24A2	384	594	170	397	442.5	465.6	346.2	373.6
SLC24A2_5_u	SLC24A2	376	541	200	463	433.3	424.1	407.3	435.7
SLC24A2_6_u	SLC24A2	482	659	314	672	555.4	516.6	639.5	632.4
SLC24A3_1_a2	SLC24A3	411	733	269	599	473.6	574.6	547.8	563.7
SLC24A3_2_a2	SLC24A3	395	1121	305	543	455.2	878.7	621.1	511
SLC24A3_3_u	SLC24A3	64	253	97	176	73.8	198.3	197.5	165.6
SLC24A3_4_u	SLC24A3	389	726	266	398	448.3	569.1	541.7	374.5
SLC24A3_5_u	SLC24A3	86	219	83	172	99.1	171.7	169	161.9
SLC24A3_6_u	SLC24A3	368	577	257	363	424.1	452.3	523.4	341.6
SLC24A4_1_u	SLC24A4	530	838	370	644	610.8	656.9	753.5	606
SLC24A4_2_u	SLC24A4	258	590	193	440	297.3	462.5	393	414.1
SLC24A4_3_u	SLC24A4	205	421	169	201	236.2	330	344.2	189.2
SLC24A4_4_u	SLC24A4	460	940	218	553	530.1	736.9	444	520.4
SLC24A4_5_u	SLC24A4	506	730	264	517	583.1	572.2	537.6	486.5
SLC24A4_6_u	SLC24A4	361	600	182	335	416	470.3	370.6	315.3
SLC24A5_1_u	SLC24A5	281	420	748	433	323.8	329.2	1523.3	407.5
SLC24A5_2_u	SLC24A5	347	632	101	393	399.9	495.4	205.7	369.8
SLC24A5_3_u	SLC24A5	123	297	132	207	141.7	232.8	268.8	194.8
SLC24A5_4_u	SLC24A5	389	677	193	368	448.3	530.7	393	346.3
SLC24A5_5_a2	SLC24A5	492	936	376	656	567	733.7	765.7	617.3
SLC24A5_6_a2	SLC24A5	485	1138	329	592	558.9	892.1	670	557.1
SLC25A1_1_u	SLC25A1	374	744	210	587	431	583.2	427.7	552.4
SLC25A1_2_u	SLC25A1	215	311	190	341	247.8	243.8	386.9	320.9
SLC25A1_3_u	SLC25A1	191	421	168	373	220.1	330	342.1	351
SLC25A1_4_u	SLC25A1	521	778	276	697	600.4	609.9	562.1	655.9
SLC25A1_5_u	SLC25A1	334	463	121	311	384.9	362.9	246.4	292.7
SLC25A1_6_u	SLC25A1	510	392	303	525	587.7	307.3	617.1	494.1
SLC25A10_1_a2	SLC25A10	222	428	120	317	255.8	335.5	244.4	298.3
SLC25A10_2_a2	SLC25A10	96	214	67	159	110.6	167.8	136.4	149.6
SLC25A10_3_a2	SLC25A10	278	463	171	417	320.4	362.9	348.2	392.4
SLC25A10_4_a2	SLC25A10	241	413	127	295	277.7	323.7	258.6	277.6
SLC25A10_5_a2	SLC25A10	355	638	292	472	409.1	500.1	594.7	444.2
SLC25A10_6_a2	SLC25A10	494	757	214	525	569.3	593.4	435.8	494.1
SLC25A11_1_u	SLC25A11	361	372	207	398	416	291.6	421.6	374.5
SLC25A11_2_u	SLC25A11	245	276	158	446	282.3	216.4	321.8	419.7
SLC25A11_3_u	SLC25A11	382	544	253	552	440.2	426.4	515.2	519.5
SLC25A11_4_u	SLC25A11	330	654	209	606	380.3	512.7	425.6	570.3
SLC25A11_5_u	SLC25A11	235	357	112	322	270.8	279.9	228.1	303
SLC25A11_6_u	SLC25A11	521	643	275	489	600.4	504	560	460.2
SLC25A12_1_u	SLC25A12	242	365	136	269	278.9	286.1	277	253.1
SLC25A12_2_u	SLC25A12	476	558	182	469	548.5	437.4	370.6	441.4
SLC25A12_3_u	SLC25A12	324	634	237	494	373.4	497	482.6	464.9
SLC25A12_4_u	SLC25A12	450	660	266	493	518.6	517.4	541.7	463.9
SLC25A12_5_u	SLC25A12	923	995	393	875	1063.6	780	800.3	823.4
SLC25A12_6_u	SLC25A12	511	1072	311	727	588.9	840.3	633.3	684.2
SLC25A13_1_u	SLC25A13	625	443	185	416	720.2	347.3	376.7	391.5
SLC25A13_2_u	SLC25A13	238	340	170	371	274.3	266.5	346.2	349.1
SLC25A13_3_u	SLC25A13	1001	1577	581	1208	1153.5	1236.2	1183.2	1136.8
SLC25A13_4_u	SLC25A13	533	741	288	650	614.2	580.9	586.5	611.7
SLC25A13_5_u	SLC25A13	587	829	286	653	676.4	649.9	582.4	614.5
SLC25A14_1_u	SLC25A14	397	855	262	568	457.5	670.2	533.6	534.5
SLC25A14_2_u	SLC25A14	691	913	312	746	796.3	715.7	635.4	702
SLC25A14_3_u	SLC25A14	631	752	260	663	727.1	589.5	529.5	623.9
SLC25A14_4_u	SLC25A14	433	516	132	336	499	404.5	268.8	316.2
SLC25A14_5_u	SLC25A14	311	476	175	383	358.4	373.1	356.4	360.4
SLC25A14_6_u	SLC25A14	468	666	273	518	539.3	522.1	556	487.5
SLC25A15_1_u	SLC25A15	200	479	151	285	230.5	375.5	307.5	268.2
SLC25A15_2_u	SLC25A15	424	663	267	452	488.6	519.7	543.7	425.4
SLC25A15_3_u	SLC25A15	490	817	298	585	564.7	640.4	606.9	550.5
SLC25A15_4_u	SLC25A15	68	86	49	164	78.4	67.4	99.8	154.3
SLC25A15_5_u	SLC25A15	174	260	127	286	200.5	203.8	258.6	269.1
SLC25A15_6_u	SLC25A15	402	352	185	410	463.3	275.9	376.7	385.8
SLC25A16_1_u	SLC25A16	221	438	151	314	254.7	343.3	307.5	295.5
SLC25A16_2_u	SLC25A16	314	586	183	315	361.8	459.4	372.7	296.4
SLC25A16_3_u	SLC25A16	258	539	191	323	297.3	422.5	389	304
SLC25A16_4_u	SLC25A16	215	240	149	263	247.8	188.1	303.4	247.5
SLC25A16_5_u	SLC25A16	324	620	201	269	373.4	486	409.3	253.1
SLC25A16_6_u	SLC25A16	546	637	273	642	629.2	499.3	556	604.2
SLC25A17_1_u	SLC25A17	496	534	401	530	571.6	418.6	816.6	498.8
SLC25A17_10_u	SLC25A17	334	420	202	332	384.9	329.2	411.4	312.4
SLC25A17_11_u	SLC25A17	399	579	281	430	459.8	453.9	572.2	404.7
SLC25A17_12_u	SLC25A17	147	235	85	278	169.4	184.2	173.1	261.6
SLC25A17_2_u	SLC25A17	587	1027	248	573	676.4	805.1	505	539.2
SLC25A17_3_u	SLC25A17	425	461	237	417	489.8	361.4	482.6	392.4
SLC25A17_4_u	SLC25A17	198	168	139	267	228.2	131.7	283.1	251.3
SLC25A17_5_u	SLC25A17	593	659	278	593	683.4	516.6	566.1	558
SLC25A17_6_u	SLC25A17	183	390	192	398	210.9	305.7	391	374.5
SLC25A17_7_u	SLC25A17	256	377	199	323	295	295.5	405.3	304
SLC25A17_8_u	SLC25A17	444	600	281	748	511.7	470.3	572.2	703.9
SLC25A17_9_u	SLC25A17	253	426	131	615	291.6	333.9	266.8	578.8
SLC25A18_1_a2	SLC25A18	188	451	94	294	216.6	353.5	191.4	276.7
SLC25A18_2_a2	SLC25A18	201	550	164	430	231.6	431.1	334	404.7
SLC25A18_3_a2	SLC25A18	250	559	189	333	288.1	438.2	384.9	313.4
SLC25A18_4_a2	SLC25A18	265	324	119	201	305.4	254	242.3	189.2
SLC25A18_5_a2	SLC25A18	247	294	137	389	284.6	230.5	279	366.1
SLC25A18_6_a2	SLC25A18	316	656	309	501	364.2	514.2	629.3	471.5
SLC25A19_1_u	SLC25A19	182	111	64	213	209.7	87	130.3	200.4
SLC25A19_2_u	SLC25A19	623	807	299	570	717.9	632.6	608.9	536.4
SLC25A19_3_u	SLC25A19	129	241	85	205	148.7	188.9	173.1	192.9
SLC25A19_4_u	SLC25A19	348	591	157	540	401	463.3	319.7	508.2
SLC25A19_5_u	SLC25A19	141	233	139	340	162.5	182.6	283.1	320
SLC25A19_6_u	SLC25A19	393	588	132	456	452.9	460.9	268.8	429.1
SLC25A1P5_1_a2	SLC25A1P5	494	711	306	679	569.3	557.4	623.2	639
SLC25A1P5_2_a2	SLC25A1P5	198	341	161	384	228.2	267.3	327.9	361.4
SLC25A1P5_3_a2	SLC25A1P5	480	586	269	537	553.1	459.4	547.8	505.3
SLC25A1P5_4_a2	SLC25A1P5	205	260	105	219	236.2	203.8	213.8	206.1
SLC25A1P5_5_a2	SLC25A1P5	362	517	202	574	417.2	405.3	411.4	540.2
SLC25A1P5_6_a2	SLC25A1P5	557	757	346	664	641.9	593.4	704.6	624.9
SLC25A2_1_a2	SLC25A2	570	608	264	638	656.9	476.6	537.6	600.4
SLC25A2_2_a2	SLC25A2	278	639	222	478	320.4	500.9	452.1	449.8
SLC25A2_3_a2	SLC25A2	126	484	201	255	145.2	379.4	409.3	240
SLC25A2_4_a2	SLC25A2	259	494	178	338	298.5	387.2	362.5	318.1
SLC25A2_5_a2	SLC25A2	512	577	178	521	590	452.3	362.5	490.3
SLC25A2_6_a2	SLC25A2	274	321	153	288	315.8	251.6	311.6	271
SLC25A20_1_u	SLC25A20	786	1237	461	948	905.8	969.7	938.8	892.1
SLC25A20_2_u	SLC25A20	171	579	97	388	197.1	453.9	197.5	365.1
SLC25A20_3_u	SLC25A20	223	586	277	315	257	459.4	564.1	296.4
SLC25A20_4_u	SLC25A20	111	130	50	99	127.9	101.9	101.8	93.2
SLC25A20_5_u	SLC25A20	403	577	222	496	464.4	452.3	452.1	466.8
SLC25A20_6_u	SLC25A20	49	178	54	125	56.5	139.5	110	117.6
SLC25A21_1_u	SLC25A21	441	778	242	597	508.2	609.9	492.8	561.8
SLC25A21_2_u	SLC25A21	220	519	131	331	253.5	406.8	266.8	311.5
SLC25A21_3_u	SLC25A21	297	439	99	331	342.3	344.1	201.6	311.5
SLC25A21_4_u	SLC25A21	197	160	77	192	227	125.4	156.8	180.7
SLC25A21_5_u	SLC25A21	657	980	369	687	757.1	768.2	751.5	646.5
SLC25A21_6_u	SLC25A21	223	276	91	261	257	216.4	185.3	245.6
SLC25A22_1_u	SLC25A22	256	322	190	347	295	252.4	386.9	326.5
SLC25A22_2_u	SLC25A22	335	322	318	341	386	252.4	647.6	320.9
SLC25A22_3_u	SLC25A22	729	1103	325	761	840.1	864.6	661.9	716.1
SLC25A22_4_u	SLC25A22	214	255	126	183	246.6	199.9	256.6	172.2
SLC25A22_5_u	SLC25A22	220	353	111	188	253.5	276.7	226	176.9
SLC25A22_6_u	SLC25A22	188	391	113	163	216.6	306.5	230.1	153.4
SLC25A23_1_u	SLC25A23	232	381	98	255	267.4	298.7	199.6	240
SLC25A23_2_u	SLC25A23	208	201	114	309	239.7	157.6	232.2	290.8
SLC25A23_3_u	SLC25A23	282	485	146	420	325	380.2	297.3	395.2
SLC25A23_4_u	SLC25A23	486	868	385	632	560.1	680.4	784	594.8
SLC25A23_5_u	SLC25A23	461	758	251	557	531.2	594.2	511.2	524.2
SLC25A23_6_u	SLC25A23	453	707	294	749	522	554.2	598.7	704.9
SLC25A24_1_u	SLC25A24	455	741	209	494	524.3	580.9	425.6	464.9
SLC25A24_2_u	SLC25A24	383	642	194	480	441.4	503.3	395.1	451.7
SLC25A24_3_u	SLC25A24	293	589	253	436	337.6	461.7	515.2	410.3
SLC25A24_4_u	SLC25A24	206	312	136	246	237.4	244.6	277	231.5
SLC25A24_5_u	SLC25A24	121	145	41	147	139.4	113.7	83.5	138.3
SLC25A24_6_u	SLC25A24	470	860	263	714	541.6	674.2	535.6	671.9
SLC25A25_1_u	SLC25A25	178	336	121	223	205.1	263.4	246.4	209.9
SLC25A25_2_u	SLC25A25	484	705	195	568	557.8	552.6	397.1	534.5
SLC25A25_3_u	SLC25A25	49	229	49	87	56.5	179.5	99.8	81.9
SLC25A25_4_u	SLC25A25	335	706	220	400	386	553.4	448	376.4
SLC25A25_5_u	SLC25A25	320	335	224	441	368.8	262.6	456.2	415
SLC25A25_6_u	SLC25A25	165	245	58	280	190.1	192.1	118.1	263.5
SLC25A26_1_u	SLC25A26	400	707	221	755	461	554.2	450.1	710.5
SLC25A26_2_u	SLC25A26	370	387	142	441	426.4	303.4	289.2	415
SLC25A26_3_u	SLC25A26	235	220	70	177	270.8	172.5	142.6	166.6
SLC25A26_4_u	SLC25A26	165	182	114	301	190.1	142.7	232.2	283.3
SLC25A26_5_u	SLC25A26	177	299	112	246	204	234.4	228.1	231.5
SLC25A26_6_u	SLC25A26	538	686	279	492	620	537.8	568.2	463
SLC25A27_1_u	SLC25A27	175	371	164	252	201.7	290.8	334	237.1
SLC25A27_2_u	SLC25A27	175	372	116	199	201.7	291.6	236.2	187.3
SLC25A27_3_u	SLC25A27	593	760	221	481	683.4	595.8	450.1	452.7
SLC25A27_4_u	SLC25A27	306	654	168	334	352.6	512.7	342.1	314.3
SLC25A27_5_u	SLC25A27	633	922	302	726	729.5	722.8	615	683.2
SLC25A27_6_u	SLC25A27	139	306	106	253	160.2	239.9	215.9	238.1
SLC25A28_1_u	SLC25A28	377	402	194	317	434.4	315.1	395.1	298.3
SLC25A28_2_u	SLC25A28	475	848	239	450	547.4	664.7	486.7	423.5
SLC25A28_3_u	SLC25A28	270	331	135	329	311.1	259.5	274.9	309.6
SLC25A28_4_u	SLC25A28	219	419	115	283	252.4	328.5	234.2	266.3
SLC25A28_5_u	SLC25A28	580	477	202	574	668.4	373.9	411.4	540.2
SLC25A28_6_u	SLC25A28	350	420	206	380	403.3	329.2	419.5	357.6
SLC25A29_1_a2	SLC25A29	188	228	136	285	216.6	178.7	277	268.2
SLC25A29_2_a2	SLC25A29	426	477	277	553	490.9	373.9	564.1	520.4
SLC25A29_3_a2	SLC25A29	528	644	246	614	608.5	504.8	501	577.8
SLC25A29_4_a2	SLC25A29	328	281	105	309	378	220.3	213.8	290.8
SLC25A29_5_a2	SLC25A29	163	239	165	214	187.8	187.4	336	201.4
SLC25A29_6_a2	SLC25A29	150	358	65	224	172.9	280.6	132.4	210.8
SLC25A3_1_u	SLC25A3	391	584	240	375	450.6	457.8	488.8	352.9
SLC25A3_2_u	SLC25A3	140	399	100	215	161.3	312.8	203.6	202.3
SLC25A3_3_u	SLC25A3	423	805	217	554	487.5	631	441.9	521.3
SLC25A3_4_u	SLC25A3	321	477	144	400	369.9	373.9	293.3	376.4
SLC25A3_5_u	SLC25A3	112	168	109	203	129.1	131.7	222	191
SLC25A3_6_u	SLC25A3	439	395	199	499	505.9	309.6	405.3	469.6
SLC25A30_1_u	SLC25A30	442	453	164	326	509.4	355.1	334	306.8
SLC25A30_2_u	SLC25A30	345	400	137	296	397.6	313.6	279	278.6
SLC25A30_3_u	SLC25A30	502	680	265	627	578.5	533.1	539.7	590
SLC25A30_4_u	SLC25A30	569	796	270	506	655.7	624	549.8	476.2
SLC25A30_5_u	SLC25A30	500	695	251	420	576.2	544.8	511.2	395.2
SLC25A30_6_u	SLC25A30	349	445	155	347	402.2	348.8	315.7	326.5
SLC25A31_1_u	SLC25A31	497	811	318	575	572.7	635.7	647.6	541.1
SLC25A31_2_u	SLC25A31	381	568	324	541	439.1	445.3	659.8	509.1
SLC25A31_3_u	SLC25A31	277	330	169	440	319.2	258.7	344.2	414.1
SLC25A31_4_u	SLC25A31	505	677	208	596	582	530.7	423.6	560.9
SLC25A31_5_u	SLC25A31	480	941	272	752	553.1	737.6	553.9	707.7
SLC25A31_6_u	SLC25A31	563	894	417	770	648.8	700.8	849.2	724.6
SLC25A32_1_u	SLC25A32	228	349	83	395	262.7	273.6	169	371.7
SLC25A32_2_u	SLC25A32	379	486	182	440	436.8	381	370.6	414.1
SLC25A32_3_u	SLC25A32	399	632	251	526	459.8	495.4	511.2	495
SLC25A32_4_u	SLC25A32	338	400	218	447	389.5	313.6	444	420.7
SLC25A32_5_u	SLC25A32	512	1056	325	783	590	827.8	661.9	736.9
SLC25A32_6_a2	SLC25A32	360	400	170	466	414.9	313.6	346.2	438.5
SLC25A33_1_u	SLC25A33	255	634	141	360	293.9	497	287.1	338.8
SLC25A33_2_m2	SLC25A33	205	382	146	323	236.2	299.4	297.3	304
SLC25A33_3_m2	SLC25A33	250	481	115	349	288.1	377.1	234.2	328.4
SLC25A33_4_u	SLC25A33	291	385	154	309	335.3	301.8	313.6	290.8
SLC25A33_5_u	SLC25A33	438	747	228	496	504.7	585.6	464.3	466.8
SLC25A33_6_u	SLC25A33	406	458	161	424	467.9	359	327.9	399
SLC25A34_1_a2	SLC25A34	262	324	131	277	301.9	254	266.8	260.7
SLC25A34_2_a2	SLC25A34	397	624	173	477	457.5	489.2	352.3	448.9
SLC25A34_3_a2	SLC25A34	663	974	337	626	764	763.5	686.3	589.1
SLC25A34_4_a2	SLC25A34	340	675	273	531	391.8	529.1	556	499.7
SLC25A34_5_a2	SLC25A34	226	404	152	590	260.4	316.7	309.5	555.2
SLC25A34_6_u	SLC25A34	266	549	249	361	306.5	430.4	507.1	339.7
SLC25A35_1_u	SLC25A35	155	255	110	189	178.6	199.9	224	177.9
SLC25A35_2_u	SLC25A35	400	500	290	563	461	391.9	590.6	529.8
SLC25A35_3_u	SLC25A35	191	349	93	292	220.1	273.6	189.4	274.8
SLC25A35_4_u	SLC25A35	547	610	204	460	630.4	478.2	415.4	432.9
SLC25A35_5_u	SLC25A35	221	358	142	300	254.7	280.6	289.2	282.3
SLC25A35_6_u	SLC25A35	250	654	195	380	288.1	512.7	397.1	357.6
SLC25A36_1_u	SLC25A36	307	457	160	303	353.8	358.2	325.8	285.1
SLC25A36_2_u	SLC25A36	343	377	179	268	395.3	295.5	364.5	252.2
SLC25A36_3_u	SLC25A36	374	528	202	388	431	413.9	411.4	365.1
SLC25A36_4_u	SLC25A36	212	414	182	421	244.3	324.5	370.6	396.2
SLC25A36_5_u	SLC25A36	254	425	192	269	292.7	333.2	391	253.1
SLC25A36_6_u	SLC25A36	227	521	189	602	261.6	408.4	384.9	566.5
SLC25A37_1_u	SLC25A37	114	174	112	185	131.4	136.4	228.1	174.1
SLC25A37_2_u	SLC25A37	216	237	111	238	248.9	185.8	226	224
SLC25A37_3_u	SLC25A37	130	355	108	366	149.8	278.3	219.9	344.4
SLC25A37_4_u	SLC25A37	567	903	308	648	653.4	707.9	627.2	609.8
SLC25A37_5_u	SLC25A37	551	751	315	593	635	588.7	641.5	558
SLC25A37_6_u	SLC25A37	248	333	193	419	285.8	261	393	394.3
SLC25A38_1_u	SLC25A38	232	216	71	192	267.4	169.3	144.6	180.7
SLC25A38_2_u	SLC25A38	872	1346	449	903	1004.9	1055.1	914.4	849.8
SLC25A38_3_u	SLC25A38	483	621	332	647	556.6	486.8	676.1	608.9
SLC25A38_4_u	SLC25A38	397	504	169	398	457.5	395.1	344.2	374.5
SLC25A38_5_u	SLC25A38	490	514	194	538	564.7	402.9	395.1	506.3
SLC25A38_6_u	SLC25A38	199	775	123	400	229.3	607.5	250.5	376.4
SLC25A39_1_u	SLC25A39	501	841	303	676	577.3	659.3	617.1	636.2
SLC25A39_2_u	SLC25A39	237	383	139	257	273.1	300.2	283.1	241.9
SLC25A39_3_u	SLC25A39	220	556	131	303	253.5	435.8	266.8	285.1
SLC25A39_4_u	SLC25A39	343	357	177	375	395.3	279.9	360.5	352.9
SLC25A39_5_u	SLC25A39	320	506	185	398	368.8	396.7	376.7	374.5
SLC25A39_6_u	SLC25A39	533	547	275	534	614.2	428.8	560	502.5
SLC25A4_1_u	SLC25A4	461	573	232	453	531.2	449.2	472.5	426.3
SLC25A4_2_u	SLC25A4	346	365	139	311	398.7	286.1	283.1	292.7
SLC25A4_3_u	SLC25A4	355	422	132	340	409.1	330.8	268.8	320
SLC25A4_4_u	SLC25A4	361	757	201	631	416	593.4	409.3	593.8
SLC25A4_5_u	SLC25A4	197	357	99	259	227	279.9	201.6	243.7
SLC25A4_6_u	SLC25A4	205	366	110	178	236.2	286.9	224	167.5
SLC25A40_1_u	SLC25A40	194	295	103	233	223.6	231.2	209.8	219.3
SLC25A40_2_u	SLC25A40	852	1573	373	981	981.8	1233.1	759.6	923.2
SLC25A40_3_u	SLC25A40	808	1096	335	618	931.1	859.2	682.2	581.6
SLC25A40_4_u	SLC25A40	424	584	265	415	488.6	457.8	539.7	390.5
SLC25A40_5_u	SLC25A40	342	484	153	395	394.1	379.4	311.6	371.7
SLC25A40_6_u	SLC25A40	152	355	104	235	175.2	278.3	211.8	221.1
SLC25A41_1_u	SLC25A41	360	497	139	463	414.9	389.6	283.1	435.7
SLC25A41_2_u	SLC25A41	481	579	190	367	554.3	453.9	386.9	345.4
SLC25A41_3_u	SLC25A41	11	22	9	42	12.7	17.2	18.3	39.5
SLC25A41_4_u	SLC25A41	220	310	166	429	253.5	243	338.1	403.7
SLC25A41_5_u	SLC25A41	564	709	280	615	649.9	555.8	570.2	578.8
SLC25A41_6_u	SLC25A41	600	706	244	516	691.4	553.4	496.9	485.6
SLC25A42_1_u	SLC25A42	543	854	247	527	625.7	669.4	503	495.9
SLC25A42_2_u	SLC25A42	102	87	70	177	117.5	68.2	142.6	166.6
SLC25A42_3_u	SLC25A42	272	481	194	359	313.4	377.1	395.1	337.8
SLC25A42_4_u	SLC25A42	329	579	198	514	379.1	453.9	403.2	483.7
SLC25A42_5_u	SLC25A42	276	623	264	464	318.1	488.4	537.6	436.7
SLC25A42_6_u	SLC25A42	702	779	316	848	809	610.7	643.5	798
SLC25A43_1_u	SLC25A43	420	768	223	545	484	602	454.1	512.9
SLC25A43_2_u	SLC25A43	122	260	100	238	140.6	203.8	203.6	224
SLC25A43_3_u	SLC25A43	263	582	292	615	303.1	456.2	594.7	578.8
SLC25A43_4_u	SLC25A43	367	445	220	495	422.9	348.8	448	465.8
SLC25A43_5_u	SLC25A43	233	423	192	329	268.5	331.6	391	309.6
SLC25A43_6_u	SLC25A43	370	649	249	533	426.4	508.7	507.1	501.6
SLC25A44_1_u	SLC25A44	281	534	130	264	323.8	418.6	264.7	248.4
SLC25A44_2_u	SLC25A44	109	232	111	250	125.6	181.9	226	235.3
SLC25A44_3_u	SLC25A44	497	422	185	305	572.7	330.8	376.7	287
SLC25A44_4_u	SLC25A44	265	282	162	375	305.4	221.1	329.9	352.9
SLC25A44_5_u	SLC25A44	278	299	119	326	320.4	234.4	242.3	306.8
SLC25A44_6_u	SLC25A44	162	465	159	282	186.7	364.5	323.8	265.4
SLC25A45_1_u	SLC25A45	328	489	155	329	378	383.3	315.7	309.6
SLC25A45_2_u	SLC25A45	300	322	196	283	345.7	252.4	399.1	266.3
SLC25A45_3_u	SLC25A45	345	451	218	458	397.6	353.5	444	431
SLC25A45_4_u	SLC25A45	350	340	148	465	403.3	266.5	301.4	437.6
SLC25A45_5_u	SLC25A45	295	282	114	262	340	221.1	232.2	246.6
SLC25A45_6_u	SLC25A45	227	415	143	363	261.6	325.3	291.2	341.6
SLC25A46_1_u	SLC25A46	57	144	64	119	65.7	112.9	130.3	112
SLC25A46_2_u	SLC25A46	151	195	76	81	174	152.9	154.8	76.2
SLC25A46_3_u	SLC25A46	374	637	161	601	431	499.3	327.9	565.6
SLC25A46_4_u	SLC25A46	375	742	258	552	432.1	581.7	525.4	519.5
SLC25A46_5_u	SLC25A46	387	299	143	333	446	234.4	291.2	313.4
SLC25A46_6_u	SLC25A46	354	295	105	249	407.9	231.2	213.8	234.3
SLC25A47_1_u	SLC25A47	366	294	164	218	421.8	230.5	334	205.2
SLC25A47_2_u	SLC25A47	527	702	378	659	607.3	550.3	769.8	620.2
SLC25A47_3_u	SLC25A47	570	742	236	725	656.9	581.7	480.6	682.3
SLC25A47_4_u	SLC25A47	227	391	123	396	261.6	306.5	250.5	372.7
SLC25A47_5_u	SLC25A47	496	594	284	612	571.6	465.6	578.4	575.9
SLC25A47_6_u	SLC25A47	510	967	344	773	587.7	758	700.5	727.4
SLC25A48_1_u	SLC25A48	673	784	279	612	775.5	614.6	568.2	575.9
SLC25A48_2_u	SLC25A48	430	641	201	379	495.5	502.5	409.3	356.7
SLC25A48_3_u	SLC25A48	202	370	138	291	232.8	290	281	273.8
SLC25A48_4_u	SLC25A48	190	213	43	224	219	167	87.6	210.8
SLC25A48_5_u	SLC25A48	541	653	259	605	623.4	511.9	527.4	569.3
SLC25A48_6_u	SLC25A48	185	333	138	326	213.2	261	281	306.8
SLC25A5_1_u	SLC25A5	116	198	118	243	133.7	155.2	240.3	228.7
SLC25A5_2_u	SLC25A5	541	1081	364	891	623.4	847.4	741.3	838.5
SLC25A5_3_u	SLC25A5	400	502	191	377	461	393.5	389	354.8
SLC25A5_4_u	SLC25A5	225	378	195	416	259.3	296.3	397.1	391.5
SLC25A5_5_u	SLC25A5	124	123	62	191	142.9	96.4	126.3	179.7
SLC25A51_1_m2a2	SLC25A51	510	742	283	599	587.7	581.7	576.3	563.7
SLC25A51_2_a2	SLC25A51	464	784	300	655	534.7	614.6	610.9	616.4
SLC25A51_3_a2	SLC25A51	345	863	211	496	397.6	676.5	429.7	466.8
SLC25A51_4_a2	SLC25A51	131	215	84	195	151	168.5	171.1	183.5
SLC25A51_5_m4a2	SLC25A51	257	409	213	520	296.2	320.6	433.8	489.4
SLC25A51_6_m4a2	SLC25A51	72	150	41	62	83	117.6	83.5	58.3
SLC25A52_1_u	SLC25A52	434	656	221	527	500.1	514.2	450.1	495.9
SLC25A52_2_u	SLC25A52	352	414	836	372	405.6	324.5	1702.5	350.1
SLC25A52_3_u	SLC25A52	148	293	81	239	170.6	229.7	165	224.9
SLC25A52_4_u	SLC25A52	250	481	178	344	288.1	377.1	362.5	323.7
SLC25A52_5_u	SLC25A52	326	245	86	260	375.7	192.1	175.1	244.7
SLC25A52_6_u	SLC25A52	448	540	325	613	516.3	423.3	661.9	576.9
SLC25A53_1_u	SLC25A53	369	515	362	469	425.2	403.7	737.2	441.4
SLC25A53_2_u	SLC25A53	492	603	171	445	567	472.7	348.2	418.8
SLC25A53_3_u	SLC25A53	364	734	185	512	419.5	575.4	376.7	481.8
SLC25A53_4_u	SLC25A53	1125	1440	701	1733	1296.4	1128.8	1427.6	1630.9
SLC25A53_5_u	SLC25A53	385	653	330	508	443.7	511.9	672	478.1
SLC25A6_1_u	SLC25A6	285	460	177	398	328.4	360.6	360.5	374.5
SLC25A6_2_u	SLC25A6	295	257	113	364	340	201.5	230.1	342.5
SLC25A6_3_u	SLC25A6	216	348	90	288	248.9	272.8	183.3	271
SLC25A6_4_u	SLC25A6	606	679	317	552	698.3	532.3	645.6	519.5
SLC25A6_5_u	SLC25A6	180	345	108	206	207.4	270.4	219.9	193.9
SLC25A6_6_u	SLC25A6	363	519	175	508	418.3	406.8	356.4	478.1
SLC26A1_1_a2	SLC26A1	229	327	139	207	263.9	256.3	283.1	194.8
SLC26A1_2_a2	SLC26A1	295	734	165	421	340	575.4	336	396.2
SLC26A1_3_a2	SLC26A1	206	545	208	437	237.4	427.2	423.6	411.2
SLC26A1_4_a2	SLC26A1	392	651	195	577	451.7	510.3	397.1	543
SLC26A1_5_a2	SLC26A1	377	391	171	355	434.4	306.5	348.2	334.1
SLC26A1_6_a2	SLC26A1	73	221	96	160	84.1	173.2	195.5	150.6
SLC26A10_1_u	SLC26A10	40	72	26	99	46.1	56.4	52.9	93.2
SLC26A10_2_u	SLC26A10	146	303	142	244	168.2	237.5	289.2	229.6
SLC26A10_3_u	SLC26A10	460	586	240	610	530.1	459.4	488.8	574
SLC26A10_4_u	SLC26A10	337	577	141	342	388.4	452.3	287.1	321.8
SLC26A10_5_u	SLC26A10	240	325	131	329	276.6	254.8	266.8	309.6
SLC26A10_6_u	SLC26A10	466	591	232	507	537	463.3	472.5	477.1
SLC26A11_1_u	SLC26A11	223	323	136	236	257	253.2	277	222.1
SLC26A11_2_u	SLC26A11	155	224	74	200	178.6	175.6	150.7	188.2
SLC26A11_3_u	SLC26A11	364	460	201	427	419.5	360.6	409.3	401.8
SLC26A11_4_u	SLC26A11	218	428	167	305	251.2	335.5	340.1	287
SLC26A11_5_u	SLC26A11	271	414	145	294	312.3	324.5	295.3	276.7
SLC26A11_6_u	SLC26A11	384	582	220	452	442.5	456.2	448	425.4
SLC26A2_1_u	SLC26A2	119	276	110	282	137.1	216.4	224	265.4
SLC26A2_2_u	SLC26A2	233	551	212	491	268.5	431.9	431.7	462.1
SLC26A2_3_u	SLC26A2	326	398	177	307	375.7	312	360.5	288.9
SLC26A2_4_u	SLC26A2	267	464	164	275	307.7	363.7	334	258.8
SLC26A2_5_u	SLC26A2	541	546	216	570	623.4	428	439.9	536.4
SLC26A2_6_u	SLC26A2	267	356	195	372	307.7	279.1	397.1	350.1
SLC26A3_1_u	SLC26A3	321	606	195	495	369.9	475	397.1	465.8
SLC26A3_2_u	SLC26A3	332	324	127	410	382.6	254	258.6	385.8
SLC26A3_3_u	SLC26A3	366	535	248	419	421.8	419.4	505	394.3
SLC26A3_4_u	SLC26A3	64	163	69	165	73.8	127.8	140.5	155.3
SLC26A3_5_u	SLC26A3	490	659	343	712	564.7	516.6	698.5	670
SLC26A3_6_u	SLC26A3	199	286	104	242	229.3	224.2	211.8	227.7
SLC26A4_1_u	SLC26A4	424	691	242	493	488.6	541.7	492.8	463.9
SLC26A4_2_u	SLC26A4	342	687	163	435	394.1	538.5	331.9	409.4
SLC26A4_3_u	SLC26A4	324	560	248	443	373.4	439	505	416.9
SLC26A4_4_u	SLC26A4	313	292	103	229	360.7	228.9	209.8	215.5
SLC26A4_5_u	SLC26A4	635	945	374	650	731.8	740.8	761.6	611.7
SLC26A4_6_u	SLC26A4	333	506	111	222	383.7	396.7	226	208.9
SLC26A5_1_u	SLC26A5	478	625	205	544	550.8	489.9	417.5	511.9
SLC26A5_2_u	SLC26A5	49	76	24	91	56.5	59.6	48.9	85.6
SLC26A5_3_u	SLC26A5	419	746	285	440	482.8	584.8	580.4	414.1
SLC26A5_4_u	SLC26A5	355	485	196	438	409.1	380.2	399.1	412.2
SLC26A5_5_u	SLC26A5	316	420	131	308	364.2	329.2	266.8	289.8
SLC26A5_6_u	SLC26A5	203	377	151	321	233.9	295.5	307.5	302.1
SLC26A6_1_u	SLC26A6	297	296	82	236	342.3	232	167	222.1
SLC26A6_2_u	SLC26A6	184	315	108	265	212	246.9	219.9	249.4
SLC26A6_3_u	SLC26A6	305	383	180	408	351.5	300.2	366.6	384
SLC26A6_4_u	SLC26A6	292	501	174	458	336.5	392.7	354.3	431
SLC26A6_5_u	SLC26A6	752	1038	305	777	866.6	813.7	621.1	731.2
SLC26A6_6_u	SLC26A6	468	658	282	484	539.3	515.8	574.3	455.5
SLC26A7_1_u	SLC26A7	342	619	183	357	394.1	485.2	372.7	336
SLC26A7_2_u	SLC26A7	338	494	176	291	389.5	387.2	358.4	273.8
SLC26A7_3_u	SLC26A7	497	753	317	671	572.7	590.3	645.6	631.5
SLC26A7_4_u	SLC26A7	293	365	170	413	337.6	286.1	346.2	388.7
SLC26A7_5_u	SLC26A7	458	872	204	451	527.8	683.6	415.4	424.4
SLC26A7_6_u	SLC26A7	215	259	62	223	247.8	203	126.3	209.9
SLC26A8_1_u	SLC26A8	165	266	378	268	190.1	208.5	769.8	252.2
SLC26A8_2_u	SLC26A8	330	540	197	350	380.3	423.3	401.2	329.4
SLC26A8_3_u	SLC26A8	293	640	236	570	337.6	501.7	480.6	536.4
SLC26A8_4_u	SLC26A8	272	299	100	349	313.4	234.4	203.6	328.4
SLC26A8_5_u	SLC26A8	561	686	206	622	646.5	537.8	419.5	585.3
SLC26A8_6_u	SLC26A8	332	341	143	327	382.6	267.3	291.2	307.7
SLC26A9_1_u	SLC26A9	537	880	312	1029	618.8	689.8	635.4	968.4
SLC26A9_2_u	SLC26A9	340	639	227	510	391.8	500.9	462.3	479.9
SLC26A9_3_u	SLC26A9	469	494	169	421	540.5	387.2	344.2	396.2
SLC26A9_4_u	SLC26A9	276	547	142	341	318.1	428.8	289.2	320.9
SLC26A9_5_u	SLC26A9	92	200	66	97	106	156.8	134.4	91.3
SLC26A9_6_u	SLC26A9	212	501	153	312	244.3	392.7	311.6	293.6
SLC27A1_1_u	SLC27A1	506	758	298	622	583.1	594.2	606.9	585.3
SLC27A1_2_u	SLC27A1	128	186	56	163	147.5	145.8	114	153.4
SLC27A1_3_u	SLC27A1	202	148	171	262	232.8	116	348.2	246.6
SLC27A1_4_u	SLC27A1	38	84	35	59	43.8	65.8	71.3	55.5
SLC27A1_5_u	SLC27A1	174	315	106	175	200.5	246.9	215.9	164.7
SLC27A1_6_u	SLC27A1	305	544	213	457	351.5	426.4	433.8	430.1
SLC27A2_1_a2	SLC27A2	118	356	87	169	136	279.1	177.2	159
SLC27A2_2_a2	SLC27A2	272	277	115	215	313.4	217.1	234.2	202.3
SLC27A2_3_a2	SLC27A2	239	379	145	254	275.4	297.1	295.3	239
SLC27A2_4_a2	SLC27A2	304	444	222	382	350.3	348.1	452.1	359.5
SLC27A2_5_u	SLC27A2	405	630	164	392	466.7	493.9	334	368.9
SLC27A2_6_u	SLC27A2	362	695	201	418	417.2	544.8	409.3	393.4
SLC27A3_1_u	SLC27A3	556	836	256	500	640.7	655.3	521.3	470.5
SLC27A3_2_u	SLC27A3	348	690	191	432	401	540.9	389	406.5
SLC27A3_3_u	SLC27A3	271	402	209	275	312.3	315.1	425.6	258.8
SLC27A3_4_u	SLC27A3	132	68	37	136	152.1	53.3	75.3	128
SLC27A3_5_u	SLC27A3	353	455	200	443	406.8	356.7	407.3	416.9
SLC27A3_6_u	SLC27A3	264	346	156	357	304.2	271.2	317.7	336
SLC27A4_1_u	SLC27A4	201	368	116	350	231.6	288.5	236.2	329.4
SLC27A4_2_u	SLC27A4	354	480	155	373	407.9	376.3	315.7	351
SLC27A4_3_u	SLC27A4	590	613	322	573	679.9	480.5	655.7	539.2
SLC27A4_4_u	SLC27A4	207	298	123	215	238.5	233.6	250.5	202.3
SLC27A4_5_u	SLC27A4	316	568	122	253	364.2	445.3	248.5	238.1
SLC27A4_6_u	SLC27A4	504	433	145	288	580.8	339.4	295.3	271
SLC27A5_1_u	SLC27A5	363	645	255	672	418.3	505.6	519.3	632.4
SLC27A5_2_u	SLC27A5	221	501	112	516	254.7	392.7	228.1	485.6
SLC27A5_3_u	SLC27A5	347	526	197	459	399.9	412.3	401.2	431.9
SLC27A5_4_u	SLC27A5	300	407	183	419	345.7	319	372.7	394.3
SLC27A5_5_u	SLC27A5	297	333	137	229	342.3	261	279	215.5
SLC27A5_6_u	SLC27A5	472	1031	339	762	543.9	808.2	690.4	717.1
SLC27A6_1_u	SLC27A6	448	486	202	475	516.3	381	411.4	447
SLC27A6_2_u	SLC27A6	630	923	352	870	726	723.5	716.8	818.7
SLC27A6_3_u	SLC27A6	386	693	292	611	444.8	543.2	594.7	575
SLC27A6_4_u	SLC27A6	524	620	237	572	603.8	486	482.6	538.3
SLC27A6_5_u	SLC27A6	430	375	144	383	495.5	294	293.3	360.4
SLC27A6_6_u	SLC27A6	320	397	265	475	368.8	311.2	539.7	447
SLC28A1_1_u	SLC28A1	143	322	159	394	164.8	252.4	323.8	370.8
SLC28A1_2_u	SLC28A1	318	325	174	476	366.5	254.8	354.3	447.9
SLC28A1_3_u	SLC28A1	114	201	67	240	131.4	157.6	136.4	225.9
SLC28A1_4_u	SLC28A1	224	457	177	387	258.1	358.2	360.5	364.2
SLC28A1_5_u	SLC28A1	300	462	122	380	345.7	362.2	248.5	357.6
SLC28A1_6_u	SLC28A1	257	397	221	412	296.2	311.2	450.1	387.7
SLC28A2_1_a2	SLC28A2	398	462	243	572	458.6	362.2	494.9	538.3
SLC28A2_2_a2	SLC28A2	551	603	213	471	635	472.7	433.8	443.2
SLC28A2_3_a2	SLC28A2	555	735	257	560	639.6	576.2	523.4	527
SLC28A2_4_a2	SLC28A2	162	218	74	224	186.7	170.9	150.7	210.8
SLC28A2_5_a2	SLC28A2	269	261	156	300	310	204.6	317.7	282.3
SLC28A2_6_a2	SLC28A2	380	504	152	461	437.9	395.1	309.5	433.8
SLC28A3_1_u	SLC28A3	298	369	162	417	343.4	289.3	329.9	392.4
SLC28A3_2_u	SLC28A3	1044	1546	1150	1323	1203.1	1211.9	2341.9	1245
SLC28A3_3_u	SLC28A3	318	337	163	291	366.5	264.2	331.9	273.8
SLC28A3_4_u	SLC28A3	390	621	320	494	449.4	486.8	651.7	464.9
SLC28A3_5_u	SLC28A3	318	494	228	409	366.5	387.2	464.3	384.9
SLC29A1_1_u	SLC29A1	265	368	120	310	305.4	288.5	244.4	291.7
SLC29A1_2_u	SLC29A1	424	828	263	598	488.6	649.1	535.6	562.8
SLC29A1_3_u	SLC29A1	338	410	152	315	389.5	321.4	309.5	296.4
SLC29A1_4_u	SLC29A1	145	201	117	269	167.1	157.6	238.3	253.1
SLC29A1_5_u	SLC29A1	154	337	118	246	177.5	264.2	240.3	231.5
SLC29A1_6_u	SLC29A1	171	284	105	281	197.1	222.6	213.8	264.4
SLC29A2_1_u	SLC29A2	220	544	187	396	253.5	426.4	380.8	372.7
SLC29A2_2_u	SLC29A2	527	819	216	628	607.3	642	439.9	591
SLC29A2_3_u	SLC29A2	547	686	149	512	630.4	537.8	303.4	481.8
SLC29A2_4_u	SLC29A2	321	556	164	426	369.9	435.8	334	400.9
SLC29A2_5_u	SLC29A2	354	382	151	306	407.9	299.4	307.5	288
SLC29A2_6_u	SLC29A2	235	457	146	420	270.8	358.2	297.3	395.2
SLC29A3_1_u	SLC29A3	407	583	222	376	469	457	452.1	353.8
SLC29A3_2_u	SLC29A3	370	504	204	465	426.4	395.1	415.4	437.6
SLC29A3_3_u	SLC29A3	371	627	280	661	427.5	491.5	570.2	622
SLC29A3_4_u	SLC29A3	293	433	206	441	337.6	339.4	419.5	415
SLC29A3_5_u	SLC29A3	337	358	161	392	388.4	280.6	327.9	368.9
SLC29A3_6_u	SLC29A3	594	640	264	437	684.5	501.7	537.6	411.2
SLC29A4_1_u	SLC29A4	471	774	264	622	542.8	606.7	537.6	585.3
SLC29A4_2_u	SLC29A4	565	984	682	593	651.1	771.4	1388.9	558
SLC29A4_3_u	SLC29A4	354	285	140	304	407.9	223.4	285.1	286.1
SLC29A4_4_u	SLC29A4	696	686	336	678	802.1	537.8	684.3	638
SLC29A4_5_u	SLC29A4	233	322	162	314	268.5	252.4	329.9	295.5
SLC29A4_6_u	SLC29A4	400	623	192	546	461	488.4	391	513.8
SLC2A1_1_u	SLC2A1	232	530	177	379	267.4	415.5	360.5	356.7
SLC2A1_2_u	SLC2A1	463	553	200	385	533.6	433.5	407.3	362.3
SLC2A1_3_u	SLC2A1	234	115	76	207	269.7	90.1	154.8	194.8
SLC2A1_4_u	SLC2A1	152	204	60	122	175.2	159.9	122.2	114.8
SLC2A1_5_u	SLC2A1	177	372	175	277	204	291.6	356.4	260.7
SLC2A1_6_u	SLC2A1	300	378	165	338	345.7	296.3	336	318.1
SLC2A10_1_u	SLC2A10	218	465	166	502	251.2	364.5	338.1	472.4
SLC2A10_2_u	SLC2A10	315	688	296	612	363	539.3	602.8	575.9
SLC2A10_3_u	SLC2A10	207	269	175	294	238.5	210.9	356.4	276.7
SLC2A10_4_u	SLC2A10	260	513	134	359	299.6	402.1	272.9	337.8
SLC2A10_5_u	SLC2A10	268	427	184	349	308.8	334.7	374.7	328.4
SLC2A10_6_u	SLC2A10	312	316	109	259	359.5	247.7	222	243.7
SLC2A11_1_a2	SLC2A11	297	450	137	284	342.3	352.8	279	267.3
SLC2A11_2_a2	SLC2A11	342	689	254	646	394.1	540.1	517.3	607.9
SLC2A11_3_a2	SLC2A11	125	210	73	97	144	164.6	148.7	91.3
SLC2A11_4_a2	SLC2A11	119	289	58	191	137.1	226.5	118.1	179.7
SLC2A11_5_a2	SLC2A11	198	242	99	208	228.2	189.7	201.6	195.7
SLC2A11_6_a2	SLC2A11	386	586	203	452	444.8	459.4	413.4	425.4
SLC2A12_1_u	SLC2A12	284	366	158	298	327.3	286.9	321.8	280.4
SLC2A12_2_u	SLC2A12	264	618	186	485	304.2	484.4	378.8	456.4
SLC2A12_3_u	SLC2A12	316	487	237	390	364.2	381.8	482.6	367
SLC2A12_4_u	SLC2A12	371	393	226	418	427.5	308.1	460.2	393.4
SLC2A12_5_u	SLC2A12	184	345	106	241	212	270.4	215.9	226.8
SLC2A12_6_u	SLC2A12	334	530	219	390	384.9	415.5	446	367
SLC2A13_1_u	SLC2A13	425	468	161	380	489.8	366.9	327.9	357.6
SLC2A13_2_u	SLC2A13	150	244	69	130	172.9	191.3	140.5	122.3
SLC2A13_3_u	SLC2A13	195	242	81	212	224.7	189.7	165	199.5
SLC2A13_4_u	SLC2A13	284	457	157	384	327.3	358.2	319.7	361.4
SLC2A13_5_u	SLC2A13	240	310	168	257	276.6	243	342.1	241.9
SLC2A13_6_u	SLC2A13	223	212	141	330	257	166.2	287.1	310.6
SLC2A14_1_u	SLC2A14	633	637	240	521	729.5	499.3	488.8	490.3
SLC2A14_2_u	SLC2A14	312	567	138	462	359.5	444.5	281	434.8
SLC2A14_3_u	SLC2A14	213	367	98	351	245.5	287.7	199.6	330.3
SLC2A14_4_u	SLC2A14	399	565	217	628	459.8	442.9	441.9	591
SLC2A14_5_u	SLC2A14	195	140	84	130	224.7	109.7	171.1	122.3
SLC2A14_6_m2a2	SLC2A14	414	549	206	594	477.1	430.4	419.5	559
SLC2A2_1_u	SLC2A2	274	365	113	366	315.8	286.1	230.1	344.4
SLC2A2_2_u	SLC2A2	385	611	208	526	443.7	479	423.6	495
SLC2A2_3_u	SLC2A2	306	336	133	281	352.6	263.4	270.9	264.4
SLC2A2_4_u	SLC2A2	323	450	95	409	372.2	352.8	193.5	384.9
SLC2A2_5_u	SLC2A2	411	450	247	586	473.6	352.8	503	551.5
SLC2A2_6_u	SLC2A2	307	266	96	158	353.8	208.5	195.5	148.7
SLC2A3_1_u	SLC2A3	300	499	106	401	345.7	391.2	215.9	377.4
SLC2A3_2_m3a2	SLC2A3	290	398	126	370	334.2	312	256.6	348.2
SLC2A3_3_u	SLC2A3	118	181	403	253	136	141.9	820.7	238.1
SLC2A3_4_u	SLC2A3	339	880	227	595	390.7	689.8	462.3	559.9
SLC2A3_5_u	SLC2A3	249	397	134	296	286.9	311.2	272.9	278.6
SLC2A3_6_m2	SLC2A3	290	272	134	238	334.2	213.2	272.9	224
SLC2A3P1_1_a2	SLC2A3P1	451	739	279	469	519.7	579.3	568.2	441.4
SLC2A3P1_2_a2	SLC2A3P1	138	155	92	175	159	121.5	187.4	164.7
SLC2A3P1_3_a2	SLC2A3P1	189	243	251	369	217.8	190.5	511.2	347.3
SLC2A3P1_4_a2	SLC2A3P1	423	908	320	658	487.5	711.8	651.7	619.2
SLC2A3P1_5_a2	SLC2A3P1	248	450	182	480	285.8	352.8	370.6	451.7
SLC2A3P1_6_a2	SLC2A3P1	684	1104	345	939	788.2	865.4	702.6	883.7
SLC2A4_1_a2	SLC2A4	446	757	230	631	514	593.4	468.4	593.8
SLC2A4_2_a2	SLC2A4	339	408	152	450	390.7	319.8	309.5	423.5
SLC2A4_3_a2	SLC2A4	392	417	174	401	451.7	326.9	354.3	377.4
SLC2A4_4_a2	SLC2A4	215	460	160	351	247.8	360.6	325.8	330.3
SLC2A4_5_a2	SLC2A4	230	343	153	241	265	268.9	311.6	226.8
SLC2A4_6_a2	SLC2A4	295	499	215	408	340	391.2	437.8	384
SLC2A5_1_u	SLC2A5	906	941	374	968	1044.1	737.6	761.6	910.9
SLC2A5_2_u	SLC2A5	267	493	207	380	307.7	386.5	421.6	357.6
SLC2A5_3_u	SLC2A5	504	706	228	603	580.8	553.4	464.3	567.5
SLC2A5_4_u	SLC2A5	361	469	232	349	416	367.6	472.5	328.4
SLC2A5_5_u	SLC2A5	245	427	235	362	282.3	334.7	478.6	340.7
SLC2A5_6_u	SLC2A5	193	292	102	124	222.4	228.9	207.7	116.7
SLC2A6_1_u	SLC2A6	166	345	146	229	191.3	270.4	297.3	215.5
SLC2A6_2_u	SLC2A6	436	597	238	615	502.4	468	484.7	578.8
SLC2A6_3_u	SLC2A6	287	386	203	360	330.7	302.6	413.4	338.8
SLC2A6_4_u	SLC2A6	198	439	89	248	228.2	344.1	181.2	233.4
SLC2A6_5_u	SLC2A6	530	626	189	569	610.8	490.7	384.9	535.5
SLC2A6_6_u	SLC2A6	335	619	245	460	386	485.2	498.9	432.9
SLC2A7_1_u	SLC2A7	272	408	173	277	313.4	319.8	352.3	260.7
SLC2A7_2_u	SLC2A7	164	359	169	207	189	281.4	344.2	194.8
SLC2A7_3_u	SLC2A7	409	676	285	646	471.3	529.9	580.4	607.9
SLC2A7_4_u	SLC2A7	368	715	215	462	424.1	560.5	437.8	434.8
SLC2A7_5_u	SLC2A7	415	550	190	367	478.2	431.1	386.9	345.4
SLC2A7_6_u	SLC2A7	397	564	194	530	457.5	442.1	395.1	498.8
SLC2A8_1_u	SLC2A8	67	125	37	78	77.2	98	75.3	73.4
SLC2A8_10_u	SLC2A8	482	581	293	434	555.4	455.4	596.7	408.4
SLC2A8_11_u	SLC2A8	245	396	171	313	282.3	310.4	348.2	294.6
SLC2A8_12_u	SLC2A8	516	579	260	537	594.6	453.9	529.5	505.3
SLC2A8_2_u	SLC2A8	73	160	73	128	84.1	125.4	148.7	120.5
SLC2A8_3_u	SLC2A8	90	199	110	138	103.7	156	224	129.9
SLC2A8_4_u	SLC2A8	674	795	288	719	776.7	623.2	586.5	676.6
SLC2A8_5_u	SLC2A8	148	204	108	201	170.6	159.9	219.9	189.2
SLC2A8_6_u	SLC2A8	357	543	215	405	411.4	425.7	437.8	381.1
SLC2A8_7_u	SLC2A8	384	562	254	632	442.5	440.6	517.3	594.8
SLC2A8_8_u	SLC2A8	509	1036	269	861	586.6	812.1	547.8	810.3
SLC2A8_9_u	SLC2A8	134	258	89	211	154.4	202.2	181.2	198.6
SLC2A9_1_u	SLC2A9	342	674	197	433	394.1	528.3	401.2	407.5
SLC2A9_2_u	SLC2A9	522	674	213	393	601.5	528.3	433.8	369.8
SLC2A9_3_u	SLC2A9	604	991	335	1131	696	776.8	682.2	1064.3
SLC2A9_4_u	SLC2A9	464	1129	198	500	534.7	885	403.2	470.5
SLC2A9_5_u	SLC2A9	368	504	218	557	424.1	395.1	444	524.2
SLC2A9_6_u	SLC2A9	666	764	292	795	767.5	598.9	594.7	748.1
SLC30A1_1_u	SLC30A1	167	249	113	242	192.4	195.2	230.1	227.7
SLC30A1_2_u	SLC30A1	354	486	194	453	407.9	381	395.1	426.3
SLC30A1_3_u	SLC30A1	139	340	158	220	160.2	266.5	321.8	207
SLC30A1_4_u	SLC30A1	309	442	177	372	356.1	346.5	360.5	350.1
SLC30A1_5_u	SLC30A1	431	520	221	561	496.7	407.6	450.1	527.9
SLC30A1_6_u	SLC30A1	375	513	192	363	432.1	402.1	391	341.6
SLC30A10_1_u	SLC30A10	359	470	197	384	413.7	368.4	401.2	361.4
SLC30A10_2_u	SLC30A10	577	694	206	603	664.9	544	419.5	567.5
SLC30A10_3_u	SLC30A10	411	567	460	556	473.6	444.5	936.8	523.2
SLC30A10_4_u	SLC30A10	226	293	125	248	260.4	229.7	254.6	233.4
SLC30A10_5_u	SLC30A10	790	1021	484	920	910.4	800.4	985.7	865.8
SLC30A10_6_u	SLC30A10	166	356	80	169	191.3	279.1	162.9	159
SLC30A2_1_u	SLC30A2	343	558	252	386	395.3	437.4	513.2	363.2
SLC30A2_2_u	SLC30A2	271	355	122	321	312.3	278.3	248.5	302.1
SLC30A2_3_u	SLC30A2	192	373	132	214	221.3	292.4	268.8	201.4
SLC30A2_4_u	SLC30A2	280	352	229	491	322.7	275.9	466.4	462.1
SLC30A2_5_u	SLC30A2	282	607	246	478	325	475.8	501	449.8
SLC30A2_6_u	SLC30A2	382	712	242	512	440.2	558.1	492.8	481.8
SLC30A3_1_u	SLC30A3	276	582	187	419	318.1	456.2	380.8	394.3
SLC30A3_2_u	SLC30A3	485	652	196	549	558.9	511.1	399.1	516.6
SLC30A3_3_u	SLC30A3	264	444	164	343	304.2	348.1	334	322.8
SLC30A3_4_u	SLC30A3	308	338	103	224	354.9	265	209.8	210.8
SLC30A3_5_u	SLC30A3	73	99	22	69	84.1	77.6	44.8	64.9
SLC30A3_6_u	SLC30A3	210	466	163	296	242	365.3	331.9	278.6
SLC30A4_1_a2	SLC30A4	344	392	186	418	396.4	307.3	378.8	393.4
SLC30A4_2_a2	SLC30A4	408	731	240	635	470.2	573	488.8	597.6
SLC30A4_3_a2	SLC30A4	288	382	146	329	331.9	299.4	297.3	309.6
SLC30A4_4_a2	SLC30A4	413	351	183	406	475.9	275.1	372.7	382.1
SLC30A4_5_a2	SLC30A4	360	463	178	317	414.9	362.9	362.5	298.3
SLC30A4_6_a2	SLC30A4	357	564	209	334	411.4	442.1	425.6	314.3
SLC30A5_1_u	SLC30A5	155	142	77	150	178.6	111.3	156.8	141.2
SLC30A5_2_u	SLC30A5	211	292	165	341	243.2	228.9	336	320.9
SLC30A5_3_u	SLC30A5	765	1048	381	773	881.6	821.5	775.9	727.4
SLC30A5_4_u	SLC30A5	439	807	256	647	505.9	632.6	521.3	608.9
SLC30A5_5_u	SLC30A5	152	316	127	189	175.2	247.7	258.6	177.9
SLC30A5_6_u	SLC30A5	261	320	110	261	300.8	250.8	224	245.6
SLC30A6_1_u	SLC30A6	667	1487	469	1081	768.6	1165.7	955.1	1017.3
SLC30A6_2_u	SLC30A6	194	229	94	268	223.6	179.5	191.4	252.2
SLC30A6_3_u	SLC30A6	373	654	186	505	429.8	512.7	378.8	475.2
SLC30A6_4_u	SLC30A6	586	706	191	670	675.3	553.4	389	630.5
SLC30A6_5_u	SLC30A6	304	631	255	320	350.3	494.6	519.3	301.1
SLC30A6_6_u	SLC30A6	494	697	259	692	569.3	546.4	527.4	651.2
SLC30A7_1_u	SLC30A7	920	1264	505	893	1060.2	990.8	1028.4	840.4
SLC30A7_2_u	SLC30A7	424	706	249	510	488.6	553.4	507.1	479.9
SLC30A7_3_u	SLC30A7	198	165	118	174	228.2	129.3	240.3	163.7
SLC30A7_4_u	SLC30A7	149	195	113	300	171.7	152.9	230.1	282.3
SLC30A7_5_u	SLC30A7	194	305	77	258	223.6	239.1	156.8	242.8
SLC30A7_6_u	SLC30A7	375	628	203	544	432.1	492.3	413.4	511.9
SLC30A8_1_u	SLC30A8	512	673	214	501	590	527.6	435.8	471.5
SLC30A8_2_u	SLC30A8	471	776	276	619	542.8	608.3	562.1	582.5
SLC30A8_3_u	SLC30A8	415	760	238	593	478.2	595.8	484.7	558
SLC30A8_4_u	SLC30A8	787	613	333	612	906.9	480.5	678.1	575.9
SLC30A8_5_u	SLC30A8	485	529	205	530	558.9	414.7	417.5	498.8
SLC30A8_6_u	SLC30A8	535	708	259	608	616.5	555	527.4	572.2
SLC30A9_1_u	SLC30A9	517	755	259	619	595.8	591.8	527.4	582.5
SLC30A9_2_u	SLC30A9	476	654	213	498	548.5	512.7	433.8	468.6
SLC30A9_3_u	SLC30A9	355	453	541	335	409.1	355.1	1101.7	315.3
SLC30A9_4_u	SLC30A9	250	638	171	318	288.1	500.1	348.2	299.3
SLC30A9_5_u	SLC30A9	384	683	240	520	442.5	535.4	488.8	489.4
SLC30A9_6_u	SLC30A9	369	748	229	450	425.2	586.4	466.4	423.5
SLC31A1_1_a2	SLC31A1	382	607	241	685	440.2	475.8	490.8	644.6
SLC31A1_2_a2	SLC31A1	403	545	172	467	464.4	427.2	350.3	439.5
SLC31A1_3_a2	SLC31A1	251	502	159	331	289.2	393.5	323.8	311.5
SLC31A1_4_a2	SLC31A1	404	645	210	535	465.6	505.6	427.7	503.5
SLC31A1_5_a2	SLC31A1	449	792	264	665	517.4	620.8	537.6	625.8
SLC31A1_6_a2	SLC31A1	475	887	273	620	547.4	695.3	556	583.5
SLC31A2_1_a2	SLC31A2	343	468	180	502	395.3	366.9	366.6	472.4
SLC31A2_2_a2	SLC31A2	150	384	123	232	172.9	301	250.5	218.3
SLC31A2_3_a2	SLC31A2	459	853	225	682	528.9	668.7	458.2	641.8
SLC31A2_4_a2	SLC31A2	591	625	201	597	681.1	489.9	409.3	561.8
SLC31A2_5_a2	SLC31A2	22	18	3	9	25.4	14.1	6.1	8.5
SLC31A2_6_a2	SLC31A2	279	414	194	456	321.5	324.5	395.1	429.1
SLC32A1_1_u	SLC32A1	62	83	47	93	71.4	65.1	95.7	87.5
SLC32A1_2_u	SLC32A1	182	297	103	156	209.7	232.8	209.8	146.8
SLC32A1_3_u	SLC32A1	315	509	195	508	363	399	397.1	478.1
SLC32A1_4_u	SLC32A1	34	77	35	118	39.2	60.4	71.3	111
SLC32A1_5_u	SLC32A1	320	452	159	362	368.8	354.3	323.8	340.7
SLC32A1_6_u	SLC32A1	372	771	220	525	428.7	604.4	448	494.1
SLC33A1_1_u	SLC33A1	514	608	308	628	592.3	476.6	627.2	591
SLC33A1_2_u	SLC33A1	296	622	213	523	341.1	487.6	433.8	492.2
SLC33A1_3_u	SLC33A1	114	147	87	207	131.4	115.2	177.2	194.8
SLC33A1_4_u	SLC33A1	98	293	126	301	112.9	229.7	256.6	283.3
SLC33A1_5_u	SLC33A1	137	225	90	144	157.9	176.4	183.3	135.5
SLC33A1_6_u	SLC33A1	174	262	87	233	200.5	205.4	177.2	219.3
SLC34A1_1_u	SLC34A1	278	401	105	357	320.4	314.3	213.8	336
SLC34A1_2_u	SLC34A1	352	655	232	600	405.6	513.5	472.5	564.6
SLC34A1_3_u	SLC34A1	413	651	263	575	475.9	510.3	535.6	541.1
SLC34A1_4_u	SLC34A1	463	737	272	571	533.6	577.7	553.9	537.3
SLC34A1_5_u	SLC34A1	276	529	138	297	318.1	414.7	281	279.5
SLC34A1_6_u	SLC34A1	215	497	139	414	247.8	389.6	283.1	389.6
SLC34A2_1_u	SLC34A2	81	210	107	191	93.3	164.6	217.9	179.7
SLC34A2_2_u	SLC34A2	183	438	146	311	210.9	343.3	297.3	292.7
SLC34A2_3_u	SLC34A2	444	529	242	557	511.7	414.7	492.8	524.2
SLC34A2_4_u	SLC34A2	271	579	131	364	312.3	453.9	266.8	342.5
SLC34A2_5_u	SLC34A2	369	542	180	374	425.2	424.9	366.6	352
SLC34A2_6_u	SLC34A2	300	456	172	294	345.7	357.5	350.3	276.7
SLC34A3_1_u	SLC34A3	205	380	106	196	236.2	297.9	215.9	184.4
SLC34A3_2_u	SLC34A3	407	530	213	453	469	415.5	433.8	426.3
SLC34A3_3_u	SLC34A3	275	452	207	347	316.9	354.3	421.6	326.5
SLC34A3_4_u	SLC34A3	490	707	251	373	564.7	554.2	511.2	351
SLC34A3_5_u	SLC34A3	533	749	269	464	614.2	587.1	547.8	436.7
SLC34A3_6_u	SLC34A3	339	519	225	536	390.7	406.8	458.2	504.4
SLC35A1_1_a2	SLC35A1	312	405	746	1785	359.5	317.5	1519.2	1679.8
SLC35A1_2_a2	SLC35A1	389	480	817	2102	448.3	376.3	1663.8	1978.1
SLC35A1_3_a2	SLC35A1	630	867	1115	2526	726	679.6	2270.7	2377.1
SLC35A1_4_a2	SLC35A1	117	296	138	369	134.8	232	281	347.3
SLC35A1_5_a2	SLC35A1	280	474	725	2054	322.7	371.6	1476.4	1932.9
SLC35A1_6_a2	SLC35A1	235	293	493	1318	270.8	229.7	1004	1240.3
SLC35A2_1_u	SLC35A2	200	257	141	365	230.5	201.5	287.1	343.5
SLC35A2_2_u	SLC35A2	275	333	272	688	316.9	261	553.9	647.4
SLC35A2_3_u	SLC35A2	350	455	306	562	403.3	356.7	623.2	528.9
SLC35A2_4_u	SLC35A2	316	345	230	525	364.2	270.4	468.4	494.1
SLC35A2_5_u	SLC35A2	489	626	298	622	563.5	490.7	606.9	585.3
SLC35A2_6_u	SLC35A2	145	273	166	340	167.1	214	338.1	320
SLC35A3_1_a2	SLC35A3	379	506	228	506	436.8	396.7	464.3	476.2
SLC35A3_2_a2	SLC35A3	193	293	93	137	222.4	229.7	189.4	128.9
SLC35A3_3_a2	SLC35A3	239	580	289	587	275.4	454.7	588.5	552.4
SLC35A3_4_a2	SLC35A3	166	238	61	224	191.3	186.6	124.2	210.8
SLC35A3_5_a2	SLC35A3	723	769	408	843	833.2	602.8	830.9	793.3
SLC35A3_6_a2	SLC35A3	363	461	227	334	418.3	361.4	462.3	314.3
SLC35A4_1_a2	SLC35A4	310	324	181	334	357.2	254	368.6	314.3
SLC35A4_2_a2	SLC35A4	765	1139	468	829	881.6	892.9	953.1	780.1
SLC35A4_3_a2	SLC35A4	282	364	173	431	325	285.3	352.3	405.6
SLC35A4_4_a2	SLC35A4	128	174	70	118	147.5	136.4	142.6	111
SLC35A4_5_a2	SLC35A4	393	667	165	502	452.9	522.9	336	472.4
SLC35A4_6_a2	SLC35A4	85	149	86	154	98	116.8	175.1	144.9
SLC35A5_1_u	SLC35A5	117	201	167	294	134.8	157.6	340.1	276.7
SLC35A5_2_u	SLC35A5	260	423	151	346	299.6	331.6	307.5	325.6
SLC35A5_3_u	SLC35A5	283	550	260	502	326.1	431.1	529.5	472.4
SLC35A5_4_u	SLC35A5	293	290	197	290	337.6	227.3	401.2	272.9
SLC35A5_5_u	SLC35A5	315	490	110	296	363	384.1	224	278.6
SLC35A5_6_u	SLC35A5	147	197	75	176	169.4	154.4	152.7	165.6
SLC35B1_1_u	SLC35B1	207	176	88	281	238.5	138	179.2	264.4
SLC35B1_2_u	SLC35B1	210	333	94	175	242	261	191.4	164.7
SLC35B1_3_u	SLC35B1	231	447	156	485	266.2	350.4	317.7	456.4
SLC35B1_4_u	SLC35B1	234	245	104	273	269.7	192.1	211.8	256.9
SLC35B1_5_u	SLC35B1	102	205	55	110	117.5	160.7	112	103.5
SLC35B1_6_u	SLC35B1	212	394	105	307	244.3	308.9	213.8	288.9
SLC35B2_1_u	SLC35B2	369	531	189	445	425.2	416.2	384.9	418.8
SLC35B2_2_u	SLC35B2	468	657	203	475	539.3	515	413.4	447
SLC35B2_3_u	SLC35B2	341	396	178	349	393	310.4	362.5	328.4
SLC35B2_4_u	SLC35B2	226	296	154	418	260.4	232	313.6	393.4
SLC35B2_5_u	SLC35B2	243	465	155	470	280	364.5	315.7	442.3
SLC35B2_6_u	SLC35B2	87	158	77	151	100.3	123.9	156.8	142.1
SLC35B3_1_u	SLC35B3	194	258	125	233	223.6	202.2	254.6	219.3
SLC35B3_2_u	SLC35B3	469	844	245	577	540.5	661.6	498.9	543
SLC35B3_3_u	SLC35B3	498	814	361	561	573.9	638.1	735.2	527.9
SLC35B3_4_u	SLC35B3	416	534	185	440	479.4	418.6	376.7	414.1
SLC35B3_5_u	SLC35B3	492	465	207	403	567	364.5	421.6	379.2
SLC35B3_6_u	SLC35B3	465	587	221	503	535.9	460.1	450.1	473.4
SLC35B4_1_u	SLC35B4	135	195	104	327	155.6	152.9	211.8	307.7
SLC35B4_2_u	SLC35B4	370	642	216	598	426.4	503.3	439.9	562.8
SLC35B4_3_u	SLC35B4	471	794	262	476	542.8	622.4	533.6	447.9
SLC35B4_4_u	SLC35B4	110	266	79	201	126.8	208.5	160.9	189.2
SLC35B4_5_u	SLC35B4	525	833	247	613	605	653	503	576.9
SLC35B4_6_u	SLC35B4	312	423	162	243	359.5	331.6	329.9	228.7
SLC35C1_1_u	SLC35C1	277	314	113	333	319.2	246.1	230.1	313.4
SLC35C1_2_u	SLC35C1	488	846	256	558	562.4	663.2	521.3	525.1
SLC35C1_3_u	SLC35C1	385	440	129	407	443.7	344.9	262.7	383
SLC35C1_4_u	SLC35C1	106	197	89	206	122.2	154.4	181.2	193.9
SLC35C1_5_u	SLC35C1	262	387	134	317	301.9	303.4	272.9	298.3
SLC35C1_6_u	SLC35C1	151	288	123	208	174	225.8	250.5	195.7
SLC35C2_1_u	SLC35C2	372	790	198	541	428.7	619.3	403.2	509.1
SLC35C2_2_u	SLC35C2	245	337	137	248	282.3	264.2	279	233.4
SLC35C2_3_u	SLC35C2	57	87	38	53	65.7	68.2	77.4	49.9
SLC35C2_4_u	SLC35C2	153	269	96	268	176.3	210.9	195.5	252.2
SLC35C2_5_u	SLC35C2	243	374	154	324	280	293.2	313.6	304.9
SLC35C2_6_u	SLC35C2	127	235	88	236	146.4	184.2	179.2	222.1
SLC35D1_1_u	SLC35D1	100	413	149	291	115.2	323.7	303.4	273.8
SLC35D1_2_u	SLC35D1	143	179	114	243	164.8	140.3	232.2	228.7
SLC35D1_3_u	SLC35D1	488	750	333	598	562.4	587.9	678.1	562.8
SLC35D1_4_u	SLC35D1	481	365	144	450	554.3	286.1	293.3	423.5
SLC35D1_5_u	SLC35D1	376	649	286	400	433.3	508.7	582.4	376.4
SLC35D1_6_u	SLC35D1	379	833	295	567	436.8	653	600.8	533.6
SLC35D2_1_u	SLC35D2	296	372	189	370	341.1	291.6	384.9	348.2
SLC35D2_2_u	SLC35D2	129	508	186	395	148.7	398.2	378.8	371.7
SLC35D2_3_u	SLC35D2	174	349	106	229	200.5	273.6	215.9	215.5
SLC35D2_4_u	SLC35D2	246	302	131	278	283.5	236.7	266.8	261.6
SLC35D2_5_u	SLC35D2	164	232	67	102	189	181.9	136.4	96
SLC35D2_6_u	SLC35D2	198	405	112	262	228.2	317.5	228.1	246.6
SLC35D3_1_u	SLC35D3	260	512	124	271	299.6	401.4	252.5	255
SLC35D3_2_u	SLC35D3	688	1065	586	803	792.8	834.9	1193.4	755.7
SLC35D3_3_u	SLC35D3	276	553	160	322	318.1	433.5	325.8	303
SLC35D3_4_u	SLC35D3	456	732	256	539	525.5	573.8	521.3	507.2
SLC35D3_5_u	SLC35D3	372	573	207	470	428.7	449.2	421.6	442.3
SLC35D3_6_u	SLC35D3	440	618	268	520	507	484.4	545.8	489.4
SLC35E1_1_a2	SLC35E1	222	406	136	277	255.8	318.3	277	260.7
SLC35E1_2_a2	SLC35E1	266	605	160	391	306.5	474.3	325.8	368
SLC35E1_3_a2	SLC35E1	163	241	69	158	187.8	188.9	140.5	148.7
SLC35E1_4_a2	SLC35E1	314	288	175	319	361.8	225.8	356.4	300.2
SLC35E1_5_a2	SLC35E1	506	721	263	651	583.1	565.2	535.6	612.6
SLC35E1_6_a2	SLC35E1	736	866	305	677	848.1	678.9	621.1	637.1
SLC35E1P1_1_a2	SLC35E1P1	331	657	311	385	381.4	515	633.3	362.3
SLC35E1P1_2_a2	SLC35E1P1	652	776	319	793	751.3	608.3	649.6	746.3
SLC35E1P1_3_a2	SLC35E1P1	325	491	248	529	374.5	384.9	505	497.8
SLC35E1P1_4_a2	SLC35E1P1	382	578	206	534	440.2	453.1	419.5	502.5
SLC35E1P1_5_a2	SLC35E1P1	476	845	275	637	548.5	662.4	560	599.5
SLC35E1P1_6_a2	SLC35E1P1	578	664	332	796	666.1	520.5	676.1	749.1
SLC35E2B_1_u	SLC35E2B	425	491	308	492	489.8	384.9	627.2	463
SLC35E2B_2_u	SLC35E2B	245	182	119	276	282.3	142.7	242.3	259.7
SLC35E2B_3_u	SLC35E2B	508	843	257	652	585.4	660.8	523.4	613.6
SLC35E2B_4_u	SLC35E2B	347	545	252	605	399.9	427.2	513.2	569.3
SLC35E2B_5_m2	SLC35E2B	208	277	139	263	239.7	217.1	283.1	247.5
SLC35E2B_6_m2	SLC35E2B	363	444	167	354	418.3	348.1	340.1	333.1
SLC35E3_1_u	SLC35E3	395	655	265	596	455.2	513.5	539.7	560.9
SLC35E3_2_u	SLC35E3	292	427	182	368	336.5	334.7	370.6	346.3
SLC35E3_3_u	SLC35E3	142	134	89	146	163.6	105	181.2	137.4
SLC35E3_4_u	SLC35E3	193	227	112	213	222.4	177.9	228.1	200.4
SLC35E3_5_u	SLC35E3	80	246	84	173	92.2	192.8	171.1	162.8
SLC35E3_6_u	SLC35E3	160	447	143	380	184.4	350.4	291.2	357.6
SLC35E4_1_u	SLC35E4	465	670	196	485	535.9	525.2	399.1	456.4
SLC35E4_2_u	SLC35E4	644	1031	333	1024	742.1	808.2	678.1	963.6
SLC35E4_3_u	SLC35E4	388	490	220	436	447.1	384.1	448	410.3
SLC35E4_4_u	SLC35E4	861	1010	365	664	992.2	791.7	743.3	624.9
SLC35E4_5_u	SLC35E4	459	572	184	500	528.9	448.4	374.7	470.5
SLC35E4_6_u	SLC35E4	959	991	309	1017	1105.1	776.8	629.3	957.1
SLC35F1_1_u	SLC35F1	212	430	141	291	244.3	337.1	287.1	273.8
SLC35F1_2_u	SLC35F1	346	671	237	683	398.7	526	482.6	642.7
SLC35F1_3_u	SLC35F1	161	269	140	229	185.5	210.9	285.1	215.5
SLC35F1_4_u	SLC35F1	250	441	155	360	288.1	345.7	315.7	338.8
SLC35F1_5_u	SLC35F1	534	1087	344	969	615.4	852.1	700.5	911.9
SLC35F1_6_u	SLC35F1	484	838	277	656	557.8	656.9	564.1	617.3
SLC35F2_1_u	SLC35F2	294	432	182	450	338.8	338.6	370.6	423.5
SLC35F2_2_u	SLC35F2	193	315	108	319	222.4	246.9	219.9	300.2
SLC35F2_3_u	SLC35F2	329	474	177	310	379.1	371.6	360.5	291.7
SLC35F2_4_u	SLC35F2	324	196	112	262	373.4	153.6	228.1	246.6
SLC35F2_5_u	SLC35F2	398	256	152	404	458.6	200.7	309.5	380.2
SLC35F2_6_u	SLC35F2	234	361	200	341	269.7	283	407.3	320.9
SLC35F3_1_u	SLC35F3	479	475	240	548	552	372.4	488.8	515.7
SLC35F3_2_u	SLC35F3	500	643	197	426	576.2	504	401.2	400.9
SLC35F3_3_u	SLC35F3	432	637	201	540	497.8	499.3	409.3	508.2
SLC35F3_4_u	SLC35F3	186	635	142	361	214.3	497.8	289.2	339.7
SLC35F3_5_u	SLC35F3	559	651	276	727	644.2	510.3	562.1	684.2
SLC35F3_6_u	SLC35F3	561	766	244	617	646.5	600.5	496.9	580.6
SLC35F4_1_u	SLC35F4	384	700	188	595	442.5	548.7	382.9	559.9
SLC35F4_2_u	SLC35F4	414	671	232	404	477.1	526	472.5	380.2
SLC35F4_3_u	SLC35F4	430	621	260	533	495.5	486.8	529.5	501.6
SLC35F4_4_u	SLC35F4	256	342	128	323	295	268.1	260.7	304
SLC35F4_5_u	SLC35F4	258	393	124	277	297.3	308.1	252.5	260.7
SLC35F4_6_u	SLC35F4	464	516	251	517	534.7	404.5	511.2	486.5
SLC35F5_1_u	SLC35F5	195	418	162	289	224.7	327.7	329.9	272
SLC35F5_2_u	SLC35F5	340	503	188	408	391.8	394.3	382.9	384
SLC35F5_3_u	SLC35F5	366	361	499	404	421.8	283	1016.2	380.2
SLC35F5_4_u	SLC35F5	440	793	191	443	507	621.6	389	416.9
SLC35F5_5_u	SLC35F5	244	474	153	276	281.2	371.6	311.6	259.7
SLC35F5_6_u	SLC35F5	190	437	584	297	219	342.6	1189.3	279.5
SLC35F6_1_a2	SLC35F6	329	558	270	455	379.1	437.4	549.8	428.2
SLC35F6_2_a2	SLC35F6	252	360	155	358	290.4	282.2	315.7	336.9
SLC35F6_3_a2	SLC35F6	146	268	97	205	168.2	210.1	197.5	192.9
SLC35F6_4_a2	SLC35F6	230	269	139	250	265	210.9	283.1	235.3
SLC35F6_5_a2	SLC35F6	358	553	250	464	412.6	433.5	509.1	436.7
SLC35F6_6_a2	SLC35F6	281	504	193	502	323.8	395.1	393	472.4
SLC35G1_1_u	SLC35G1	175	155	90	137	201.7	121.5	183.3	128.9
SLC35G1_2_u	SLC35G1	216	175	100	192	248.9	137.2	203.6	180.7
SLC35G1_3_u	SLC35G1	487	534	244	514	561.2	418.6	496.9	483.7
SLC35G1_4_u	SLC35G1	188	227	134	192	216.6	177.9	272.9	180.7
SLC35G1_5_u	SLC35G1	447	625	177	456	515.1	489.9	360.5	429.1
SLC35G2_1_a2	SLC35G2	303	448	208	387	349.2	351.2	423.6	364.2
SLC35G2_2_a2	SLC35G2	365	416	153	443	420.6	326.1	311.6	416.9
SLC35G2_3_a2	SLC35G2	756	1025	378	729	871.2	803.5	769.8	686
SLC35G2_4_a2	SLC35G2	501	841	267	501	577.3	659.3	543.7	471.5
SLC35G2_5_a2	SLC35G2	552	573	220	595	636.1	449.2	448	559.9
SLC35G2_6_a2	SLC35G2	336	713	256	606	387.2	558.9	521.3	570.3
SLC35G3_1_u	SLC35G3	494	815	276	598	569.3	638.9	562.1	562.8
SLC35G3_2_m2a2	SLC35G3	612	840	261	647	705.3	658.5	531.5	608.9
SLC35G3_3_u	SLC35G3	674	827	377	708	776.7	648.3	767.8	666.3
SLC35G3_4_u	SLC35G3	230	205	119	264	265	160.7	242.3	248.4
SLC35G3_5_u	SLC35G3	414	435	192	393	477.1	341	391	369.8
SLC35G3_6_u	SLC35G3	424	524	262	654	488.6	410.8	533.6	615.5
SLC35G4_1_u	SLC35G4	479	766	254	783	552	600.5	517.3	736.9
SLC35G4_2_u	SLC35G4	360	617	184	458	414.9	483.7	374.7	431
SLC35G4_3_u	SLC35G4	97	303	81	98	111.8	237.5	165	92.2
SLC35G4_4_u	SLC35G4	391	413	159	382	450.6	323.7	323.8	359.5
SLC35G4_5_u	SLC35G4	219	394	455	371	252.4	308.9	926.6	349.1
SLC35G4_6_u	SLC35G4	495	802	275	566	570.4	628.7	560	532.6
SLC35G5_1_m3	SLC35G5	223	433	163	237	257	339.4	331.9	223
SLC35G5_2_u	SLC35G5	444	688	262	755	511.7	539.3	533.6	710.5
SLC35G5_3_u	SLC35G5	126	197	70	189	145.2	154.4	142.6	177.9
SLC35G5_4_u	SLC35G5	125	244	105	246	144	191.3	213.8	231.5
SLC35G5_5_u	SLC35G5	225	240	173	278	259.3	188.1	352.3	261.6
SLC35G5_6_u	SLC35G5	329	585	219	385	379.1	458.6	446	362.3
SLC35G6_1_a2	SLC35G6	500	473	163	553	576.2	370.8	331.9	520.4
SLC35G6_2_a2	SLC35G6	471	650	399	619	542.8	509.5	812.6	582.5
SLC35G6_3_a2	SLC35G6	410	281	175	493	472.5	220.3	356.4	463.9
SLC35G6_4_a2	SLC35G6	842	1127	338	894	970.3	883.5	688.3	841.3
SLC35G6_5_a2	SLC35G6	605	1100	389	710	697.2	862.3	792.2	668.2
SLC36A1_1_u	SLC36A1	228	386	139	378	262.7	302.6	283.1	355.7
SLC36A1_2_u	SLC36A1	335	455	213	398	386	356.7	433.8	374.5
SLC36A1_3_u	SLC36A1	370	586	267	656	426.4	459.4	543.7	617.3
SLC36A1_4_u	SLC36A1	409	363	341	423	471.3	284.6	694.4	398.1
SLC36A1_5_u	SLC36A1	266	277	102	291	306.5	217.1	207.7	273.8
SLC36A1_6_u	SLC36A1	460	724	233	526	530.1	567.5	474.5	495
SLC36A2_1_u	SLC36A2	446	604	272	566	514	473.5	553.9	532.6
SLC36A2_2_u	SLC36A2	322	484	168	517	371.1	379.4	342.1	486.5
SLC36A2_3_u	SLC36A2	485	607	252	439	558.9	475.8	513.2	413.1
SLC36A2_4_u	SLC36A2	411	662	230	525	473.6	518.9	468.4	494.1
SLC36A2_5_u	SLC36A2	416	512	216	495	479.4	401.4	439.9	465.8
SLC36A2_6_u	SLC36A2	558	846	237	660	643	663.2	482.6	621.1
SLC36A3_1_u	SLC36A3	412	763	235	425	474.8	598.1	478.6	400
SLC36A3_2_u	SLC36A3	690	1091	337	786	795.1	855.2	686.3	739.7
SLC36A3_3_u	SLC36A3	157	304	129	296	180.9	238.3	262.7	278.6
SLC36A3_4_u	SLC36A3	496	565	211	507	571.6	442.9	429.7	477.1
SLC36A3_5_u	SLC36A3	188	284	109	160	216.6	222.6	222	150.6
SLC36A3_6_u	SLC36A3	585	917	325	743	674.1	718.8	661.9	699.2
SLC36A4_1_u	SLC36A4	321	329	93	306	369.9	257.9	189.4	288
SLC36A4_2_u	SLC36A4	333	395	176	290	383.7	309.6	358.4	272.9
SLC36A4_3_u	SLC36A4	502	683	225	541	578.5	535.4	458.2	509.1
SLC36A4_4_u	SLC36A4	244	376	92	258	281.2	294.7	187.4	242.8
SLC36A4_5_u	SLC36A4	300	636	168	300	345.7	498.6	342.1	282.3
SLC36A4_6_u	SLC36A4	442	431	158	488	509.4	337.9	321.8	459.2
SLC37A1_1_u	SLC37A1	445	608	229	413	512.8	476.6	466.4	388.7
SLC37A1_2_u	SLC37A1	371	652	242	417	427.5	511.1	492.8	392.4
SLC37A1_3_u	SLC37A1	650	891	402	722	749	698.5	818.7	679.4
SLC37A1_4_u	SLC37A1	699	1196	442	1047	805.5	937.5	900.1	985.3
SLC37A1_5_u	SLC37A1	245	427	169	351	282.3	334.7	344.2	330.3
SLC37A1_6_u	SLC37A1	364	536	227	527	419.5	420.2	462.3	495.9
SLC37A2_1_u	SLC37A2	505	454	232	635	582	355.9	472.5	597.6
SLC37A2_2_u	SLC37A2	386	1153	256	698	444.8	903.8	521.3	656.9
SLC37A2_3_u	SLC37A2	180	267	64	185	207.4	209.3	130.3	174.1
SLC37A2_4_u	SLC37A2	95	216	40	152	109.5	169.3	81.5	143
SLC37A2_5_u	SLC37A2	471	560	212	348	542.8	439	431.7	327.5
SLC37A2_6_u	SLC37A2	689	942	271	717	794	738.4	551.9	674.7
SLC37A3_1_u	SLC37A3	362	479	156	425	417.2	375.5	317.7	400
SLC37A3_2_u	SLC37A3	654	1145	418	790	753.7	897.6	851.2	743.4
SLC37A3_3_u	SLC37A3	180	315	104	296	207.4	246.9	211.8	278.6
SLC37A3_4_u	SLC37A3	126	273	95	297	145.2	214	193.5	279.5
SLC37A3_5_u	SLC37A3	599	807	278	848	690.3	632.6	566.1	798
SLC37A3_6_u	SLC37A3	249	472	166	250	286.9	370	338.1	235.3
SLC37A4_1_u	SLC37A4	412	429	223	369	474.8	336.3	454.1	347.3
SLC37A4_2_u	SLC37A4	202	394	161	304	232.8	308.9	327.9	286.1
SLC37A4_3_u	SLC37A4	278	613	209	410	320.4	480.5	425.6	385.8
SLC37A4_4_u	SLC37A4	196	257	117	212	225.9	201.5	238.3	199.5
SLC37A4_5_u	SLC37A4	264	477	199	400	304.2	373.9	405.3	376.4
SLC37A4_6_u	SLC37A4	435	333	187	502	501.3	261	380.8	472.4
SLC38A1_1_u	SLC38A1	304	266	803	354	350.3	208.5	1635.3	333.1
SLC38A1_2_u	SLC38A1	308	355	94	245	354.9	278.3	191.4	230.6
SLC38A1_3_u	SLC38A1	452	679	355	823	520.9	532.3	722.9	774.5
SLC38A1_4_u	SLC38A1	240	441	426	520	276.6	345.7	867.5	489.4
SLC38A1_5_u	SLC38A1	387	441	205	428	446	345.7	417.5	402.8
SLC38A1_6_u	SLC38A1	280	493	218	387	322.7	386.5	444	364.2
SLC38A10_1_u	SLC38A10	204	235	59	234	235.1	184.2	120.2	220.2
SLC38A10_2_u	SLC38A10	352	454	198	447	405.6	355.9	403.2	420.7
SLC38A10_3_u	SLC38A10	318	607	198	473	366.5	475.8	403.2	445.1
SLC38A10_4_u	SLC38A10	937	969	316	752	1079.8	759.6	643.5	707.7
SLC38A10_5_u	SLC38A10	868	1279	571	1218	1000.3	1002.6	1162.8	1146.2
SLC38A10_6_u	SLC38A10	302	311	163	353	348	243.8	331.9	332.2
SLC38A11_1_a2	SLC38A11	173	292	172	296	199.4	228.9	350.3	278.6
SLC38A11_2_a2	SLC38A11	313	458	236	466	360.7	359	480.6	438.5
SLC38A11_3_a2	SLC38A11	378	729	258	393	435.6	571.5	525.4	369.8
SLC38A11_4_a2	SLC38A11	393	748	235	544	452.9	586.4	478.6	511.9
SLC38A11_5_a2	SLC38A11	161	139	75	116	185.5	109	152.7	109.2
SLC38A11_6_a2	SLC38A11	591	937	1141	695	681.1	734.5	2323.6	654
SLC38A2_1_u	SLC38A2	406	469	652	380	467.9	367.6	1327.8	357.6
SLC38A2_2_u	SLC38A2	131	257	126	278	151	201.5	256.6	261.6
SLC38A2_3_u	SLC38A2	416	689	308	574	479.4	540.1	627.2	540.2
SLC38A2_4_u	SLC38A2	197	251	148	282	227	196.8	301.4	265.4
SLC38A2_5_u	SLC38A2	208	330	132	253	239.7	258.7	268.8	238.1
SLC38A2_6_u	SLC38A2	413	652	255	758	475.9	511.1	519.3	713.3
SLC38A3_1_u	SLC38A3	359	681	286	679	413.7	533.8	582.4	639
SLC38A3_2_u	SLC38A3	521	480	748	486	600.4	376.3	1523.3	457.4
SLC38A3_3_u	SLC38A3	387	866	298	573	446	678.9	606.9	539.2
SLC38A3_4_u	SLC38A3	573	469	251	484	660.3	367.6	511.2	455.5
SLC38A3_5_u	SLC38A3	211	399	136	215	243.2	312.8	277	202.3
SLC38A3_6_u	SLC38A3	269	461	159	344	310	361.4	323.8	323.7
SLC38A4_1_a2	SLC38A4	371	341	120	345	427.5	267.3	244.4	324.7
SLC38A4_2_a2	SLC38A4	178	517	194	340	205.1	405.3	395.1	320
SLC38A4_3_a2	SLC38A4	230	280	90	232	265	219.5	183.3	218.3
SLC38A4_4_a2	SLC38A4	482	566	165	514	555.4	443.7	336	483.7
SLC38A4_5_a2	SLC38A4	229	216	149	253	263.9	169.3	303.4	238.1
SLC38A4_6_a2	SLC38A4	280	712	245	836	322.7	558.1	498.9	786.7
SLC38A5_1_u	SLC38A5	206	317	90	248	237.4	248.5	183.3	233.4
SLC38A5_2_u	SLC38A5	196	388	184	334	225.9	304.2	374.7	314.3
SLC38A5_3_m2	SLC38A5	483	862	264	561	556.6	675.7	537.6	527.9
SLC38A5_4_u	SLC38A5	492	763	212	528	567	598.1	431.7	496.9
SLC38A5_5_u	SLC38A5	414	426	234	626	477.1	333.9	476.5	589.1
SLC38A5_6_u	SLC38A5	266	538	242	549	306.5	421.7	492.8	516.6
SLC38A6_1_a2	SLC38A6	164	226	125	177	189	177.2	254.6	166.6
SLC38A6_2_a2	SLC38A6	191	334	140	359	220.1	261.8	285.1	337.8
SLC38A6_3_u	SLC38A6	548	954	376	893	631.5	747.8	765.7	840.4
SLC38A6_4_u	SLC38A6	7	8	2	5	8.1	6.3	4.1	4.7
SLC38A6_5_u	SLC38A6	218	226	135	247	251.2	177.2	274.9	232.4
SLC38A6_6_u	SLC38A6	314	471	217	462	361.8	369.2	441.9	434.8
SLC38A7_1_u	SLC38A7	320	419	208	542	368.8	328.5	423.6	510.1
SLC38A7_2_u	SLC38A7	157	291	116	283	180.9	228.1	236.2	266.3
SLC38A7_3_u	SLC38A7	344	573	191	360	396.4	449.2	389	338.8
SLC38A7_4_u	SLC38A7	194	464	120	261	223.6	363.7	244.4	245.6
SLC38A7_5_u	SLC38A7	299	508	223	419	344.6	398.2	454.1	394.3
SLC38A7_6_u	SLC38A7	367	478	141	419	422.9	374.7	287.1	394.3
SLC38A8_1_u	SLC38A8	357	458	159	365	411.4	359	323.8	343.5
SLC38A8_2_u	SLC38A8	294	452	92	249	338.8	354.3	187.4	234.3
SLC38A8_3_u	SLC38A8	370	629	201	568	426.4	493.1	409.3	534.5
SLC38A8_4_u	SLC38A8	442	630	181	573	509.4	493.9	368.6	539.2
SLC38A8_5_u	SLC38A8	627	1003	399	670	722.5	786.2	812.6	630.5
SLC38A8_6_u	SLC38A8	479	606	455	637	552	475	926.6	599.5
SLC38A9_1_u	SLC38A9	237	241	167	260	273.1	188.9	340.1	244.7
SLC38A9_2_u	SLC38A9	215	374	126	400	247.8	293.2	256.6	376.4
SLC38A9_3_u	SLC38A9	509	350	221	368	586.6	274.4	450.1	346.3
SLC38A9_4_u	SLC38A9	265	339	124	286	305.4	265.7	252.5	269.1
SLC38A9_5_u	SLC38A9	177	486	164	353	204	381	334	332.2
SLC38A9_6_u	SLC38A9	386	355	184	510	444.8	278.3	374.7	479.9
SLC39A1_1_u	SLC39A1	231	331	153	449	266.2	259.5	311.6	422.5
SLC39A1_2_u	SLC39A1	543	485	230	572	625.7	380.2	468.4	538.3
SLC39A1_3_u	SLC39A1	762	878	369	838	878.1	688.3	751.5	788.6
SLC39A1_4_u	SLC39A1	356	510	160	412	410.2	399.8	325.8	387.7
SLC39A1_5_u	SLC39A1	412	549	232	387	474.8	430.4	472.5	364.2
SLC39A1_6_u	SLC39A1	424	490	202	391	488.6	384.1	411.4	368
SLC39A10_1_u	SLC39A10	264	486	164	354	304.2	381	334	333.1
SLC39A10_2_u	SLC39A10	278	471	417	418	320.4	369.2	849.2	393.4
SLC39A10_3_u	SLC39A10	383	561	157	330	441.4	439.8	319.7	310.6
SLC39A10_4_u	SLC39A10	648	923	266	660	746.7	723.5	541.7	621.1
SLC39A10_5_u	SLC39A10	227	415	170	345	261.6	325.3	346.2	324.7
SLC39A10_6_u	SLC39A10	467	550	247	684	538.2	431.1	503	643.7
SLC39A11_1_u	SLC39A11	356	721	204	425	410.2	565.2	415.4	400
SLC39A11_2_u	SLC39A11	367	326	161	327	422.9	255.6	327.9	307.7
SLC39A11_3_u	SLC39A11	219	293	130	308	252.4	229.7	264.7	289.8
SLC39A11_4_u	SLC39A11	602	746	248	542	693.7	584.8	505	510.1
SLC39A11_5_u	SLC39A11	552	757	354	754	636.1	593.4	720.9	709.6
SLC39A11_6_u	SLC39A11	393	526	180	474	452.9	412.3	366.6	446.1
SLC39A12_1_u	SLC39A12	603	983	345	586	694.9	770.6	702.6	551.5
SLC39A12_2_u	SLC39A12	446	446	206	421	514	349.6	419.5	396.2
SLC39A12_3_u	SLC39A12	876	1290	479	1033	1009.5	1011.2	975.5	972.1
SLC39A12_4_u	SLC39A12	368	538	214	418	424.1	421.7	435.8	393.4
SLC39A12_5_u	SLC39A12	213	314	111	271	245.5	246.1	226	255
SLC39A13_1_u	SLC39A13	302	443	218	258	348	347.3	444	242.8
SLC39A13_2_u	SLC39A13	545	827	313	758	628	648.3	637.4	713.3
SLC39A13_3_u	SLC39A13	330	295	170	279	380.3	231.2	346.2	262.6
SLC39A13_4_u	SLC39A13	297	378	175	251	342.3	296.3	356.4	236.2
SLC39A13_5_u	SLC39A13	48	73	41	55	55.3	57.2	83.5	51.8
SLC39A13_6_u	SLC39A13	228	478	143	244	262.7	374.7	291.2	229.6
SLC39A14_1_u	SLC39A14	296	353	125	393	341.1	276.7	254.6	369.8
SLC39A14_2_u	SLC39A14	412	839	260	717	474.8	657.7	529.5	674.7
SLC39A14_3_u	SLC39A14	543	960	238	687	625.7	752.5	484.7	646.5
SLC39A14_4_u	SLC39A14	273	286	215	414	314.6	224.2	437.8	389.6
SLC39A14_5_u	SLC39A14	203	254	108	298	233.9	199.1	219.9	280.4
SLC39A14_6_u	SLC39A14	86	123	26	109	99.1	96.4	52.9	102.6
SLC39A2_1_u	SLC39A2	273	546	244	399	314.6	428	496.9	375.5
SLC39A2_2_u	SLC39A2	542	668	290	686	624.6	523.6	590.6	645.6
SLC39A2_3_u	SLC39A2	423	823	211	472	487.5	645.1	429.7	444.2
SLC39A2_4_u	SLC39A2	210	356	114	450	242	279.1	232.2	423.5
SLC39A2_5_u	SLC39A2	542	991	366	674	624.6	776.8	745.4	634.3
SLC39A2_6_u	SLC39A2	561	645	195	588	646.5	505.6	397.1	553.3
SLC39A3_1_a2	SLC39A3	350	568	272	462	403.3	445.3	553.9	434.8
SLC39A3_2_a2	SLC39A3	354	663	221	650	407.9	519.7	450.1	611.7
SLC39A3_3_a2	SLC39A3	411	677	244	444	473.6	530.7	496.9	417.8
SLC39A3_4_a2	SLC39A3	193	531	130	418	222.4	416.2	264.7	393.4
SLC39A3_5_a2	SLC39A3	278	661	169	326	320.4	518.2	344.2	306.8
SLC39A3_6_a2	SLC39A3	284	515	146	387	327.3	403.7	297.3	364.2
SLC39A4_1_u	SLC39A4	367	544	216	383	422.9	426.4	439.9	360.4
SLC39A4_2_u	SLC39A4	187	326	138	313	215.5	255.6	281	294.6
SLC39A4_3_u	SLC39A4	47	117	42	97	54.2	91.7	85.5	91.3
SLC39A4_4_u	SLC39A4	600	607	318	697	691.4	475.8	647.6	655.9
SLC39A4_5_u	SLC39A4	375	479	179	407	432.1	375.5	364.5	383
SLC39A4_6_u	SLC39A4	680	1234	427	840	783.6	967.3	869.6	790.5
SLC39A5_1_u	SLC39A5	408	431	184	504	470.2	337.9	374.7	474.3
SLC39A5_2_u	SLC39A5	84	262	72	176	96.8	205.4	146.6	165.6
SLC39A5_3_u	SLC39A5	394	535	283	431	454	419.4	576.3	405.6
SLC39A5_4_u	SLC39A5	183	300	103	238	210.9	235.2	209.8	224
SLC39A5_5_u	SLC39A5	125	171	110	196	144	134	224	184.4
SLC39A5_6_u	SLC39A5	194	368	141	277	223.6	288.5	287.1	260.7
SLC39A6_1_u	SLC39A6	276	509	140	354	318.1	399	285.1	333.1
SLC39A6_2_u	SLC39A6	513	745	251	580	591.2	584	511.2	545.8
SLC39A6_3_u	SLC39A6	676	708	287	605	779	555	584.5	569.3
SLC39A6_4_u	SLC39A6	538	835	286	575	620	654.6	582.4	541.1
SLC39A6_5_u	SLC39A6	526	705	186	566	606.2	552.6	378.8	532.6
SLC39A6_6_u	SLC39A6	454	517	211	410	523.2	405.3	429.7	385.8
SLC39A7_1_u	SLC39A7	600	467	257	813	691.4	366.1	523.4	765.1
SLC39A7_2_u	SLC39A7	133	146	72	107	153.3	114.4	146.6	100.7
SLC39A7_3_u	SLC39A7	479	596	207	530	552	467.2	421.6	498.8
SLC39A7_4_u	SLC39A7	248	309	137	351	285.8	242.2	279	330.3
SLC39A7_5_u	SLC39A7	159	179	116	188	183.2	140.3	236.2	176.9
SLC39A7_6_u	SLC39A7	323	453	178	274	372.2	355.1	362.5	257.9
SLC39A8_1_u	SLC39A8	198	374	116	280	228.2	293.2	236.2	263.5
SLC39A8_2_u	SLC39A8	363	536	160	395	418.3	420.2	325.8	371.7
SLC39A8_3_u	SLC39A8	458	850	1003	682	527.8	666.3	2042.6	641.8
SLC39A8_4_u	SLC39A8	648	949	340	819	746.7	743.9	692.4	770.7
SLC39A8_5_u	SLC39A8	350	304	149	335	403.3	238.3	303.4	315.3
SLC39A8_6_u	SLC39A8	239	367	135	231	275.4	287.7	274.9	217.4
SLC39A9_1_u	SLC39A9	437	726	264	673	503.6	569.1	537.6	633.3
SLC39A9_2_u	SLC39A9	516	731	251	671	594.6	573	511.2	631.5
SLC39A9_3_u	SLC39A9	357	390	198	345	411.4	305.7	403.2	324.7
SLC39A9_4_u	SLC39A9	278	447	183	371	320.4	350.4	372.7	349.1
SLC39A9_5_u	SLC39A9	259	534	152	310	298.5	418.6	309.5	291.7
SLC39A9_6_u	SLC39A9	526	703	333	717	606.2	551.1	678.1	674.7
SLC3A1_1_u	SLC3A1	276	560	167	445	318.1	439	340.1	418.8
SLC3A1_2_u	SLC3A1	302	383	136	404	348	300.2	277	380.2
SLC3A1_3_u	SLC3A1	145	211	91	302	167.1	165.4	185.3	284.2
SLC3A1_4_u	SLC3A1	306	616	117	511	352.6	482.9	238.3	480.9
SLC3A1_5_u	SLC3A1	141	430	148	193	162.5	337.1	301.4	181.6
SLC3A1_6_u	SLC3A1	788	1293	482	1130	908.1	1013.6	981.6	1063.4
SLC3A2_1_u	SLC3A2	532	884	321	748	613.1	693	653.7	703.9
SLC3A2_2_u	SLC3A2	230	299	88	228	265	234.4	179.2	214.6
SLC3A2_3_u	SLC3A2	258	325	158	287	297.3	254.8	321.8	270.1
SLC3A2_4_u	SLC3A2	290	324	157	393	334.2	254	319.7	369.8
SLC3A2_5_u	SLC3A2	248	453	97	262	285.8	355.1	197.5	246.6
SLC3A2_6_u	SLC3A2	196	478	107	302	225.9	374.7	217.9	284.2
SLC40A1_1_u	SLC40A1	370	770	221	525	426.4	603.6	450.1	494.1
SLC40A1_2_u	SLC40A1	242	421	175	394	278.9	330	356.4	370.8
SLC40A1_3_u	SLC40A1	382	480	201	493	440.2	376.3	409.3	463.9
SLC40A1_4_u	SLC40A1	315	278	141	370	363	217.9	287.1	348.2
SLC40A1_5_u	SLC40A1	482	638	237	591	555.4	500.1	482.6	556.2
SLC40A1_6_u	SLC40A1	414	635	221	391	477.1	497.8	450.1	368
SLC41A1_1_u	SLC41A1	200	204	69	142	230.5	159.9	140.5	133.6
SLC41A1_2_u	SLC41A1	638	1169	441	946	735.2	916.4	898.1	890.2
SLC41A1_3_u	SLC41A1	311	373	142	295	358.4	292.4	289.2	277.6
SLC41A1_4_u	SLC41A1	255	398	181	428	293.9	312	368.6	402.8
SLC41A1_5_u	SLC41A1	134	211	89	179	154.4	165.4	181.2	168.4
SLC41A1_6_u	SLC41A1	165	393	120	227	190.1	308.1	244.4	213.6
SLC41A2_1_u	SLC41A2	659	1114	422	854	759.4	873.3	859.4	803.7
SLC41A2_2_u	SLC41A2	204	299	66	289	235.1	234.4	134.4	272
SLC41A2_3_u	SLC41A2	409	504	160	317	471.3	395.1	325.8	298.3
SLC41A2_4_u	SLC41A2	1305	1698	659	1460	1503.9	1331.1	1342	1373.9
SLC41A2_5_u	SLC41A2	419	617	211	527	482.8	483.7	429.7	495.9
SLC41A3_1_u	SLC41A3	207	220	119	277	238.5	172.5	242.3	260.7
SLC41A3_2_u	SLC41A3	373	762	339	659	429.8	597.3	690.4	620.2
SLC41A3_3_u	SLC41A3	348	549	168	433	401	430.4	342.1	407.5
SLC41A3_4_u	SLC41A3	239	393	212	520	275.4	308.1	431.7	489.4
SLC41A3_5_u	SLC41A3	261	372	150	322	300.8	291.6	305.5	303
SLC41A3_6_u	SLC41A3	363	483	237	437	418.3	378.6	482.6	411.2
SLC43A1_1_u	SLC43A1	292	572	230	546	336.5	448.4	468.4	513.8
SLC43A1_2_u	SLC43A1	269	406	114	210	310	318.3	232.2	197.6
SLC43A1_3_u	SLC43A1	127	294	105	188	146.4	230.5	213.8	176.9
SLC43A1_4_u	SLC43A1	327	391	239	514	376.8	306.5	486.7	483.7
SLC43A1_5_u	SLC43A1	284	530	192	379	327.3	415.5	391	356.7
SLC43A1_6_u	SLC43A1	197	313	109	244	227	245.4	222	229.6
SLC43A2_1_u	SLC43A2	717	923	366	777	826.3	723.5	745.4	731.2
SLC43A2_2_u	SLC43A2	284	321	121	318	327.3	251.6	246.4	299.3
SLC43A2_3_u	SLC43A2	272	360	159	280	313.4	282.2	323.8	263.5
SLC43A2_4_u	SLC43A2	462	655	259	667	532.4	513.5	527.4	627.7
SLC43A2_5_u	SLC43A2	452	589	203	446	520.9	461.7	413.4	419.7
SLC43A2_6_u	SLC43A2	477	832	296	831	549.7	652.2	602.8	782
SLC43A3_1_a2	SLC43A3	248	375	139	395	285.8	294	283.1	371.7
SLC43A3_2_a2	SLC43A3	241	422	237	375	277.7	330.8	482.6	352.9
SLC43A3_3_a2	SLC43A3	729	1115	390	769	840.1	874	794.2	723.7
SLC43A3_4_a2	SLC43A3	255	456	161	454	293.9	357.5	327.9	427.2
SLC43A3_5_u	SLC43A3	258	297	106	192	297.3	232.8	215.9	180.7
SLC43A3_6_u	SLC43A3	239	400	112	322	275.4	313.6	228.1	303
SLC44A1_1_u	SLC44A1	522	602	304	435	601.5	471.9	619.1	409.4
SLC44A1_2_u	SLC44A1	291	354	178	316	335.3	277.5	362.5	297.4
SLC44A1_3_u	SLC44A1	156	166	65	220	179.8	130.1	132.4	207
SLC44A1_4_u	SLC44A1	398	426	115	293	458.6	333.9	234.2	275.7
SLC44A1_5_u	SLC44A1	457	497	170	436	526.6	389.6	346.2	410.3
SLC44A1_6_u	SLC44A1	234	439	124	397	269.7	344.1	252.5	373.6
SLC44A2_1_u	SLC44A2	234	446	118	300	269.7	349.6	240.3	282.3
SLC44A2_2_u	SLC44A2	286	409	235	399	329.6	320.6	478.6	375.5
SLC44A2_3_u	SLC44A2	309	281	133	297	356.1	220.3	270.9	279.5
SLC44A2_4_u	SLC44A2	672	780	368	724	774.4	611.4	749.4	681.3
SLC44A2_5_u	SLC44A2	598	1181	338	894	689.1	925.8	688.3	841.3
SLC44A2_6_u	SLC44A2	570	754	256	628	656.9	591.1	521.3	591
SLC44A3_1_a2	SLC44A3	305	529	240	359	351.5	414.7	488.8	337.8
SLC44A3_2_a2	SLC44A3	419	370	215	397	482.8	290	437.8	373.6
SLC44A3_3_a2	SLC44A3	248	322	176	338	285.8	252.4	358.4	318.1
SLC44A3_4_a2	SLC44A3	169	322	105	443	194.8	252.4	213.8	416.9
SLC44A3_5_a2	SLC44A3	314	454	110	391	361.8	355.9	224	368
SLC44A3_6_u	SLC44A3	347	473	147	443	399.9	370.8	299.4	416.9
SLC44A4_1_u	SLC44A4	547	1109	321	777	630.4	869.3	653.7	731.2
SLC44A4_2_u	SLC44A4	227	392	142	211	261.6	307.3	289.2	198.6
SLC44A4_3_u	SLC44A4	397	706	220	617	457.5	553.4	448	580.6
SLC44A4_4_u	SLC44A4	114	165	75	149	131.4	129.3	152.7	140.2
SLC44A4_5_u	SLC44A4	181	400	155	356	208.6	313.6	315.7	335
SLC44A4_6_u	SLC44A4	181	385	124	304	208.6	301.8	252.5	286.1
SLC44A5_1_u	SLC44A5	212	346	130	344	244.3	271.2	264.7	323.7
SLC44A5_2_u	SLC44A5	356	556	231	372	410.2	435.8	470.4	350.1
SLC44A5_3_u	SLC44A5	621	1069	374	764	715.6	838	761.6	719
SLC44A5_4_u	SLC44A5	638	735	359	697	735.2	576.2	731.1	655.9
SLC44A5_5_u	SLC44A5	276	377	145	367	318.1	295.5	295.3	345.4
SLC44A5_6_u	SLC44A5	565	805	222	559	651.1	631	452.1	526.1
SLC45A1_1_u	SLC45A1	231	395	145	291	266.2	309.6	295.3	273.8
SLC45A1_2_u	SLC45A1	645	814	316	822	743.3	638.1	643.5	773.6
SLC45A1_3_u	SLC45A1	667	974	293	673	768.6	763.5	596.7	633.3
SLC45A1_4_u	SLC45A1	456	599	141	396	525.5	469.6	287.1	372.7
SLC45A1_5_u	SLC45A1	196	258	90	232	225.9	202.2	183.3	218.3
SLC45A1_6_u	SLC45A1	266	542	206	382	306.5	424.9	419.5	359.5
SLC45A2_1_u	SLC45A2	525	535	216	512	605	419.4	439.9	481.8
SLC45A2_2_u	SLC45A2	621	1066	508	981	715.6	835.6	1034.5	923.2
SLC45A2_3_u	SLC45A2	376	539	188	513	433.3	422.5	382.9	482.8
SLC45A2_4_u	SLC45A2	131	367	112	239	151	287.7	228.1	224.9
SLC45A2_5_u	SLC45A2	573	542	234	506	660.3	424.9	476.5	476.2
SLC45A2_6_u	SLC45A2	170	164	75	243	195.9	128.6	152.7	228.7
SLC45A3_1_u	SLC45A3	418	715	255	496	481.7	560.5	519.3	466.8
SLC45A3_2_u	SLC45A3	223	239	122	203	257	187.4	248.5	191
SLC45A3_3_u	SLC45A3	161	334	163	351	185.5	261.8	331.9	330.3
SLC45A3_4_u	SLC45A3	346	737	294	647	398.7	577.7	598.7	608.9
SLC45A3_5_u	SLC45A3	286	386	127	368	329.6	302.6	258.6	346.3
SLC45A3_6_u	SLC45A3	436	522	237	431	502.4	409.2	482.6	405.6
SLC45A4_1_u	SLC45A4	249	201	166	270	286.9	157.6	338.1	254.1
SLC45A4_2_u	SLC45A4	193	353	101	219	222.4	276.7	205.7	206.1
SLC45A4_3_u	SLC45A4	476	952	299	632	548.5	746.3	608.9	594.8
SLC45A4_4_u	SLC45A4	177	213	58	98	204	167	118.1	92.2
SLC45A4_5_u	SLC45A4	281	281	91	306	323.8	220.3	185.3	288
SLC45A4_6_u	SLC45A4	717	733	247	545	826.3	574.6	503	512.9
SLC46A1_1_a2	SLC46A1	194	431	131	352	223.6	337.9	266.8	331.3
SLC46A1_2_a2	SLC46A1	272	409	144	410	313.4	320.6	293.3	385.8
SLC46A1_3_a2	SLC46A1	364	524	200	550	419.5	410.8	407.3	517.6
SLC46A1_4_a2	SLC46A1	166	313	129	221	191.3	245.4	262.7	208
SLC46A1_5_a2	SLC46A1	282	419	153	378	325	328.5	311.6	355.7
SLC46A1_6_a2	SLC46A1	187	394	142	301	215.5	308.9	289.2	283.3
SLC46A2_1_u	SLC46A2	388	776	267	468	447.1	608.3	543.7	440.4
SLC46A2_2_u	SLC46A2	195	325	163	405	224.7	254.8	331.9	381.1
SLC46A2_3_u	SLC46A2	530	694	260	661	610.8	544	529.5	622
SLC46A2_4_u	SLC46A2	429	627	215	486	494.4	491.5	437.8	457.4
SLC46A2_5_u	SLC46A2	148	352	168	385	170.6	275.9	342.1	362.3
SLC46A2_6_u	SLC46A2	215	269	107	201	247.8	210.9	217.9	189.2
[truncated: 612 more rows]

## Sheet: SLC KO screen VSV−GFP (48 hpi)
		read counts				normalized read counts
		control		infected		control		infected
sgRNA	gene	rep. 1	rep. 2	rep. 1	rep. 2	rep. 1	rep. 2	rep. 1	rep. 2
CEP85_1_u	CEP85	477	284	385	595	392.8	417.4	394.9	466.5
CEP85_2_u	CEP85	704	321	599	695	579.8	471.8	614.4	544.9
CEP85_3_u	CEP85	1362	558	972	1306	1121.7	820.1	996.9	1023.9
CEP85_4_u	CEP85	490	301	221	582	403.5	442.4	226.7	456.3
CEP85_5_u	CEP85	1021	449	803	971	840.8	659.9	823.6	761.2
CEP85_6_u	CEP85	652	531	457	738	537	780.4	468.7	578.6
CTCF_1_u	CTCF	675	436	654	853	555.9	640.8	670.8	668.7
CTCF_2_u	CTCF	402	247	353	613	331.1	363	362.1	480.6
CTCF_3_u	CTCF	964	518	628	928	793.9	761.3	644.1	727.5
CTCF_4_u	CTCF	316	143	236	361	260.2	210.2	242.1	283
CTCF_5_u	CTCF	351	227	256	318	289.1	333.6	262.6	249.3
CTCF_6_u	CTCF	686	556	599	953	565	817.2	614.4	747.1
CTNNBL1_1_u	CTNNBL1	1155	665	946	1132	951.2	977.4	970.3	887.4
CTNNBL1_2_u	CTNNBL1	332	251	289	407	273.4	368.9	296.4	319.1
CTNNBL1_3_u	CTNNBL1	1099	586	937	1359	905.1	861.3	961	1065.4
CTNNBL1_4_u	CTNNBL1	640	265	319	468	527.1	389.5	327.2	366.9
CTNNBL1_5_u	CTNNBL1	1243	597	783	947	1023.7	877.4	803.1	742.4
CTNNBL1_6_u	CTNNBL1	1060	651	921	1107	873	956.8	944.6	867.8
DIRC2_1_u	DIRC2	578	286	471	621	476	420.3	483.1	486.8
DIRC2_2_u	DIRC2	529	205	326	366	435.7	301.3	334.4	286.9
DIRC2_3_u	DIRC2	490	221	328	502	403.5	324.8	336.4	393.6
DIRC2_4_u	DIRC2	1312	799	1131	1664	1080.5	1174.3	1160	1304.5
DIRC2_5_u	DIRC2	590	420	538	665	485.9	617.3	551.8	521.3
DIRC2_6_u	DIRC2	1300	740	893	1619	1070.6	1087.6	915.9	1269.2
DYRK1A_1_u	DYRK1A	1196	724	1176	1171	985	1064.1	1206.2	918
DYRK1A_2_u	DYRK1A	1147	582	869	979	944.6	855.4	891.3	767.5
DYRK1A_3_u	DYRK1A	1154	601	659	872	950.4	883.3	675.9	683.6
DYRK1A_4_u	DYRK1A	500	311	343	690	411.8	457.1	351.8	540.9
DYRK1A_5_u	DYRK1A	1650	987	1356	2175	1358.9	1450.6	1390.8	1705.1
DYRK1A_6_u	DYRK1A	719	423	695	730	592.1	621.7	712.8	572.3
FLVCR1_1_u	FLVCR1	667	378	415	730	549.3	555.6	425.6	572.3
FLVCR1_2_u	FLVCR1	374	358	367	365	308	526.2	376.4	286.1
FLVCR1_3_u	FLVCR1	623	298	486	516	513.1	438	498.5	404.5
FLVCR1_4_u	FLVCR1	262	145	293	260	215.8	213.1	300.5	203.8
FLVCR1_5_u	FLVCR1	1116	633	1123	1435	919.1	930.3	1151.8	1125
FLVCR1_6_u	FLVCR1	886	506	624	874	729.7	743.7	640	685.2
FLVCR2_1_u	FLVCR2	485	318	321	645	399.4	467.4	329.2	505.7
FLVCR2_2_u	FLVCR2	915	365	521	723	753.5	536.4	534.4	566.8
FLVCR2_3_u	FLVCR2	790	562	756	779	650.6	826	775.4	610.7
FLVCR2_4_u	FLVCR2	1119	458	894	1213	921.6	673.1	916.9	950.9
FLVCR2_5_u	FLVCR2	599	269	410	375	493.3	395.4	420.5	294
FLVCR2_6_u	FLVCR2	657	344	442	889	541.1	505.6	453.3	696.9
KANSL1_1_u	KANSL1	1496	695	1072	1621	1232	1021.5	1099.5	1270.8
KANSL1_2_u	KANSL1	261	123	228	484	214.9	180.8	233.8	379.4
KANSL1_3_u	KANSL1	336	274	500	308	276.7	402.7	512.8	241.5
KANSL1_4_u	KANSL1	701	373	504	897	577.3	548.2	516.9	703.2
KANSL1_5_u	KANSL1	1184	891	1303	1690	975.1	1309.5	1336.4	1324.9
KANSL1_6_u	KANSL1	1382	601	1261	1261	1138.1	883.3	1293.3	988.6
MED26_1_a2	MED26	695	437	595	720	572.4	642.3	610.3	564.5
MED26_2_a2	MED26	295	195	257	320	242.9	286.6	263.6	250.9
MED26_3_a2	MED26	1413	599	883	1259	1163.7	880.4	905.6	987
MED26_4_a2	MED26	1284	714	972	1238	1057.4	1049.4	996.9	970.5
MED26_5_a2	MED26	356	170	239	373	293.2	249.9	245.1	292.4
MED26_6_a2	MED26	519	199	561	452	427.4	292.5	575.4	354.4
MFSD7_1_u	MFSD7	841	454	743	817	692.6	667.3	762.1	640.5
MFSD7_2_u	MFSD7	909	434	789	936	748.6	637.9	809.2	733.8
MFSD7_3_u	MFSD7	436	355	420	546	359.1	521.8	430.8	428
MFSD7_4_u	MFSD7	1090	719	1092	1388	897.7	1056.7	1120	1088.1
MFSD7_5_u	MFSD7	862	457	497	918	709.9	671.7	509.7	719.7
MFSD7_6_u	MFSD7	872	521	625	988	718.1	765.7	641	774.6
MTCH1_1_u	MTCH1	669	366	440	789	551	537.9	451.3	618.5
MTCH1_2_u	MTCH1	1331	522	886	1025	1096.1	767.2	908.7	803.6
MTCH1_3_u	MTCH1	416	295	379	645	342.6	433.6	388.7	505.7
MTCH1_4_u	MTCH1	1222	551	835	999	1006.4	809.8	856.4	783.2
MTCH1_5_u	MTCH1	1559	772	1401	1457	1283.9	1134.6	1436.9	1142.2
MTCH1_6_u	MTCH1	1084	569	1245	1311	892.7	836.3	1276.9	1027.8
MTCH2_1_u	MTCH2	1122	595	950	931	924	874.5	974.4	729.9
MTCH2_2_u	MTCH2	323	255	351	450	266	374.8	360	352.8
MTCH2_3_u	MTCH2	496	232	570	508	408.5	341	584.6	398.3
MTCH2_4_u	MTCH2	909	518	750	1064	748.6	761.3	769.2	834.1
MTCH2_5_u	MTCH2	1485	734	1110	1303	1223	1078.8	1138.5	1021.5
MTCH2_6_u	MTCH2	1335	685	1000	1145	1099.4	1006.8	1025.6	897.6
NBAS_1_u	NBAS	834	497	915	1104	686.8	730.5	938.5	865.5
NBAS_2_u	NBAS	1062	454	826	913	874.6	667.3	847.2	715.8
NBAS_3_u	NBAS	912	456	997	921	751.1	670.2	1022.6	722
NBAS_4_u	NBAS	719	335	674	1037	592.1	492.4	691.3	813
NBAS_5_u	NBAS	860	393	810	904	708.3	577.6	830.8	708.7
NBAS_6_u	NBAS	1623	869	998	1368	1336.6	1277.2	1023.6	1072.5
neg-control_1	neg-control	1586	781	1448	1674	1306.1	1147.9	1485.1	1312.4
neg-control_10	neg-control	776	450	717	1130	639.1	661.4	735.4	885.9
neg-control_100	neg-control	868	551	995	1229	714.8	809.8	1020.5	963.5
neg-control_101	neg-control	1223	821	959	1426	1007.2	1206.6	983.6	1117.9
neg-control_102	neg-control	1446	893	1364	1594	1190.9	1312.5	1399	1249.6
neg-control_103	neg-control	1681	920	1386	1778	1384.4	1352.1	1421.5	1393.9
neg-control_104	neg-control	809	467	779	978	666.3	686.4	799	766.7
neg-control_105	neg-control	1074	557	827	1287	884.5	818.6	848.2	1009
neg-control_106	neg-control	904	366	746	858	744.5	537.9	765.1	672.6
neg-control_107	neg-control	1293	804	1232	1660	1064.8	1181.7	1263.6	1301.4
neg-control_108	neg-control	1214	655	817	1252	999.8	962.7	838	981.5
neg-control_109	neg-control	1289	793	1155	1435	1061.6	1165.5	1184.6	1125
neg-control_11	neg-control	1165	650	1066	1063	959.4	955.3	1093.3	833.4
neg-control_110	neg-control	583	371	647	813	480.1	545.3	663.6	637.4
neg-control_111	neg-control	940	454	855	688	774.1	667.3	876.9	539.4
neg-control_112	neg-control	822	471	871	1016	677	692.2	893.3	796.5
neg-control_113	neg-control	1150	519	857	1397	947.1	762.8	879	1095.2
neg-control_114	neg-control	744	418	684	916	612.7	614.3	701.5	718.1
neg-control_115	neg-control	623	488	459	791	513.1	717.2	470.8	620.1
neg-control_116	neg-control	1514	878	1356	1676	1246.9	1290.4	1390.8	1313.9
neg-control_117	neg-control	1050	681	931	933	864.7	1000.9	954.9	731.4
neg-control_118	neg-control	749	498	750	883	616.8	731.9	769.2	692.2
neg-control_119	neg-control	823	634	529	802	677.8	931.8	542.6	628.7
neg-control_12	neg-control	1294	849	1268	1743	1065.7	1247.8	1300.5	1366.5
neg-control_120	neg-control	519	289	356	573	427.4	424.7	365.1	449.2
neg-control_13	neg-control	1670	804	1352	1948	1375.3	1181.7	1386.7	1527.2
neg-control_14	neg-control	1180	683	1003	1511	971.8	1003.8	1028.7	1184.6
neg-control_15	neg-control	1102	648	759	994	907.6	952.4	778.5	779.3
neg-control_16	neg-control	1392	576	958	1248	1146.4	846.6	982.6	978.4
neg-control_17	neg-control	691	478	533	773	569.1	702.5	546.7	606
neg-control_18	neg-control	850	506	943	1212	700	743.7	967.2	950.2
neg-control_19	neg-control	741	415	546	866	610.2	609.9	560	678.9
neg-control_2	neg-control	1272	793	803	1340	1047.6	1165.5	823.6	1050.5
neg-control_20	neg-control	930	495	907	1166	765.9	727.5	930.3	914.1
neg-control_21	neg-control	870	487	698	729	716.5	715.8	715.9	571.5
neg-control_22	neg-control	1652	646	1107	1533	1360.5	949.4	1135.4	1201.8
neg-control_23	neg-control	916	676	651	903	754.4	993.5	667.7	707.9
neg-control_24	neg-control	1324	564	1337	1320	1090.4	828.9	1371.3	1034.8
neg-control_25	neg-control	1259	706	1041	1345	1036.8	1037.6	1067.7	1054.4
neg-control_26	neg-control	1091	480	871	1016	898.5	705.5	893.3	796.5
neg-control_27	neg-control	1211	741	1013	1348	997.3	1089.1	1039	1056.8
neg-control_28	neg-control	1406	725	1090	1419	1157.9	1065.5	1118	1112.4
neg-control_29	neg-control	1009	586	993	1054	831	861.3	1018.5	826.3
neg-control_3	neg-control	1211	647	880	918	997.3	950.9	902.6	719.7
neg-control_30	neg-control	656	518	749	918	540.2	761.3	768.2	719.7
neg-control_31	neg-control	898	533	720	755	739.5	783.4	738.5	591.9
neg-control_32	neg-control	1056	419	702	895	869.7	615.8	720	701.6
neg-control_33	neg-control	1047	483	646	979	862.3	709.9	662.6	767.5
neg-control_34	neg-control	1117	669	944	1082	919.9	983.2	968.2	848.2
neg-control_35	neg-control	923	329	588	731	760.1	483.5	603.1	573.1
neg-control_36	neg-control	1504	887	1161	1648	1238.6	1303.6	1190.8	1292
neg-control_37	neg-control	1068	560	787	1320	879.6	823	807.2	1034.8
neg-control_38	neg-control	1134	703	996	1507	933.9	1033.2	1021.5	1181.4
neg-control_39	neg-control	1794	927	1344	1591	1477.4	1362.4	1378.5	1247.3
neg-control_4	neg-control	1274	708	1080	1381	1049.2	1040.6	1107.7	1082.7
neg-control_40	neg-control	1492	705	1170	1335	1228.7	1036.2	1200	1046.6
neg-control_41	neg-control	1252	539	1026	1330	1031.1	792.2	1052.3	1042.7
neg-control_42	neg-control	858	487	689	946	706.6	715.8	706.7	741.6
neg-control_43	neg-control	1140	521	779	1261	938.8	765.7	799	988.6
neg-control_44	neg-control	1069	559	846	1206	880.4	821.6	867.7	945.5
neg-control_45	neg-control	1167	495	834	1070	961.1	727.5	855.4	838.8
neg-control_46	neg-control	1024	681	854	1209	843.3	1000.9	875.9	947.8
neg-control_47	neg-control	838	488	911	1009	690.1	717.2	934.4	791
neg-control_48	neg-control	963	576	823	857	793.1	846.6	844.1	671.9
neg-control_49	neg-control	1040	382	615	871	856.5	561.4	630.8	682.8
neg-control_5	neg-control	1041	645	822	915	857.3	948	843.1	717.3
neg-control_50	neg-control	942	521	720	1147	775.8	765.7	738.5	899.2
neg-control_51	neg-control	625	462	707	890	514.7	679	725.1	697.7
neg-control_52	neg-control	1055	516	847	1119	868.8	758.4	868.7	877.3
neg-control_53	neg-control	1046	548	781	1020	861.4	805.4	801	799.6
neg-control_54	neg-control	849	311	479	660	699.2	457.1	491.3	517.4
neg-control_55	neg-control	693	349	528	816	570.7	512.9	541.5	639.7
neg-control_56	neg-control	2211	956	1596	2282	1820.9	1405.1	1636.9	1789
neg-control_57	neg-control	1283	716	806	1378	1056.6	1052.3	826.7	1080.3
neg-control_58	neg-control	965	490	822	1047	794.7	720.2	843.1	820.8
neg-control_59	neg-control	560	231	472	504	461.2	339.5	484.1	395.1
neg-control_6	neg-control	949	417	703	955	781.5	612.9	721	748.7
neg-control_60	neg-control	867	392	651	753	714	576.1	667.7	590.3
neg-control_61	neg-control	1274	767	958	1016	1049.2	1127.3	982.6	796.5
neg-control_62	neg-control	309	164	212	317	254.5	241	217.4	248.5
neg-control_63	neg-control	1142	647	800	1285	940.5	950.9	820.5	1007.4
neg-control_64	neg-control	1232	663	752	1476	1014.6	974.4	771.3	1157.1
neg-control_65	neg-control	946	516	752	920	779.1	758.4	771.3	721.2
neg-control_66	neg-control	1166	761	1041	1720	960.3	1118.5	1067.7	1348.4
neg-control_67	neg-control	1303	1124	1476	1437	1073.1	1652	1513.9	1126.6
neg-control_68	neg-control	819	482	743	824	674.5	708.4	762.1	646
neg-control_69	neg-control	1303	861	1207	1299	1073.1	1265.4	1238	1018.4
neg-control_7	neg-control	961	495	783	1026	791.4	727.5	803.1	804.3
neg-control_70	neg-control	775	474	658	803	638.3	696.6	674.9	629.5
neg-control_71	neg-control	1424	750	1307	1576	1172.7	1102.3	1340.5	1235.5
neg-control_72	neg-control	1049	503	911	1208	863.9	739.3	934.4	947
neg-control_73	neg-control	791	408	593	751	651.4	599.6	608.2	588.8
neg-control_74	neg-control	941	598	874	1009	775	878.9	896.4	791
neg-control_75	neg-control	1303	723	946	1490	1073.1	1062.6	970.3	1168.1
neg-control_76	neg-control	567	300	541	620	467	440.9	554.9	486.1
neg-control_77	neg-control	517	281	562	500	425.8	413	576.4	392
neg-control_78	neg-control	1060	520	693	1034	873	764.3	710.8	810.6
neg-control_79	neg-control	1494	646	1286	1487	1230.4	949.4	1319	1165.8
neg-control_8	neg-control	948	478	716	1096	780.7	702.5	734.4	859.2
neg-control_80	neg-control	479	227	390	405	394.5	333.6	400	317.5
neg-control_81	neg-control	1267	724	834	1171	1043.4	1064.1	855.4	918
neg-control_82	neg-control	601	475	607	847	495	698.1	622.6	664
neg-control_83	neg-control	1424	836	933	1335	1172.7	1228.7	956.9	1046.6
neg-control_84	neg-control	709	375	619	671	583.9	551.1	634.9	526
neg-control_85	neg-control	403	193	584	532	331.9	283.7	599	417.1
neg-control_86	neg-control	1545	607	1154	1047	1272.4	892.1	1183.6	820.8
neg-control_87	neg-control	2216	1361	1852	2135	1825	2000.3	1899.5	1673.8
neg-control_88	neg-control	882	483	613	726	726.4	709.9	628.7	569.2
neg-control_89	neg-control	1263	478	951	1398	1040.1	702.5	975.4	1096
neg-control_9	neg-control	648	351	572	666	533.7	515.9	586.7	522.1
neg-control_90	neg-control	1399	803	1069	1445	1152.1	1180.2	1096.4	1132.8
neg-control_91	neg-control	1049	649	1143	1609	863.9	953.8	1172.3	1261.4
neg-control_92	neg-control	1576	1011	1542	1920	1297.9	1485.9	1581.5	1505.2
neg-control_93	neg-control	980	617	939	1156	807.1	906.8	963.1	906.3
neg-control_94	neg-control	1136	495	627	854	935.6	727.5	643.1	669.5
neg-control_95	neg-control	786	437	671	976	647.3	642.3	688.2	765.1
neg-control_96	neg-control	1247	658	1020	1140	1027	967.1	1046.2	893.7
neg-control_97	neg-control	996	467	891	1118	820.3	686.4	913.9	876.5
neg-control_98	neg-control	1350	864	1191	1316	1111.8	1269.8	1221.5	1031.7
neg-control_99	neg-control	885	460	634	874	728.8	676.1	650.3	685.2
NFYC_1_u	NFYC	244	186	298	350	200.9	273.4	305.6	274.4
NFYC_2_u	NFYC	1043	730	897	831	859	1072.9	920	651.5
NFYC_3_u	NFYC	337	136	328	324	277.5	199.9	336.4	254
NFYC_4_u	NFYC	394	333	433	405	324.5	489.4	444.1	317.5
NFYC_5_u	NFYC	611	336	446	460	503.2	493.8	457.4	360.6
NFYC_6_u	NFYC	755	471	767	790	621.8	692.2	786.7	619.3
NIPBL_1_u	NIPBL	635	500	513	576	523	734.9	526.2	451.6
NIPBL_2_u	NIPBL	701	450	736	754	577.3	661.4	754.9	591.1
NIPBL_3_u	NIPBL	488	231	322	653	401.9	339.5	330.3	511.9
NIPBL_4_u	NIPBL	1641	812	1046	1759	1351.4	1193.4	1072.8	1379
NIPBL_5_u	NIPBL	746	394	480	702	614.4	579.1	492.3	550.3
NIPBL_6_u	NIPBL	801	491	572	748	659.7	721.6	586.7	586.4
NUP153_1_u	NUP153	929	541	607	694	765.1	795.1	622.6	544.1
NUP153_2_u	NUP153	576	515	534	685	474.4	756.9	547.7	537
NUP153_3_u	NUP153	143	115	77	109	117.8	169	79	85.5
NUP153_4_u	NUP153	71	78	158	140	58.5	114.6	162.1	109.8
NUP153_5_u	NUP153	577	471	531	636	475.2	692.2	544.6	498.6
NUP153_6_u	NUP153	537	382	302	522	442.2	561.4	309.7	409.2
PAFAH1B1_1_u	PAFAH1B1	1059	601	798	1052	872.1	883.3	818.5	824.7
PAFAH1B1_2_u	PAFAH1B1	793	323	505	637	653.1	474.7	518	499.4
PAFAH1B1_3_u	PAFAH1B1	1054	564	641	987	868	828.9	657.4	773.8
PAFAH1B1_4_u	PAFAH1B1	1079	597	949	1227	888.6	877.4	973.3	961.9
PAFAH1B1_5_u	PAFAH1B1	426	300	297	506	350.8	440.9	304.6	396.7
PAFAH1B1_6_u	PAFAH1B1	551	201	611	763	453.8	295.4	626.7	598.2
RCC1_1_u	RCC1	632	399	433	664	520.5	586.4	444.1	520.6
RCC1_2_u	RCC1	329	48	177	159	270.9	70.5	181.5	124.7
RCC1_3_u	RCC1	348	265	297	503	286.6	389.5	304.6	394.3
RCC1_4_u	RCC1	484	218	265	493	398.6	320.4	271.8	386.5
RCC1_5_u	RCC1	692	293	520	621	569.9	430.6	533.3	486.8
RCC1_6_u	RCC1	262	204	230	199	215.8	299.8	235.9	156
RHAG_1_u	RHAG	1048	620	662	902	863.1	911.2	679	707.1
RHAG_2_u	RHAG	1202	554	951	1024	989.9	814.2	975.4	802.8
RHAG_3_u	RHAG	650	335	463	542	535.3	492.4	474.9	424.9
RHAG_4_u	RHAG	1023	485	927	1074	842.5	712.8	950.8	842
RHAG_5_u	RHAG	947	467	823	858	779.9	686.4	844.1	672.6
RHAG_6_u	RHAG	432	154	352	387	355.8	226.3	361	303.4
RHBG_1_u	RHBG	1176	689	688	1132	968.5	1012.6	705.6	887.4
RHBG_2_u	RHBG	842	357	703	934	693.4	524.7	721	732.2
RHBG_3_u	RHBG	1090	456	728	876	897.7	670.2	746.7	686.8
RHBG_4_u	RHBG	923	641	746	997	760.1	942.1	765.1	781.6
RHBG_5_u	RHBG	954	490	767	973	785.7	720.2	786.7	762.8
RHBG_6_u	RHBG	343	142	225	471	282.5	208.7	230.8	369.2
RHCG_1_u	RHCG	698	386	565	817	574.8	567.3	579.5	640.5
RHCG_2_u	RHCG	628	415	536	931	517.2	609.9	549.7	729.9
RHCG_3_u	RHCG	1290	797	869	1326	1062.4	1171.4	891.3	1039.5
RHCG_4_u	RHCG	541	273	416	562	445.5	401.2	426.7	440.6
RHCG_5_u	RHCG	131	65	65	92	107.9	95.5	66.7	72.1
RHCG_6_u	RHCG	597	424	444	667	491.7	623.2	455.4	522.9
RPL13A_1_m2a2	RPL13A	642	318	508	584	528.7	467.4	521	457.8
RPL13A_2_u	RPL13A	1202	815	1153	1142	989.9	1197.8	1182.6	895.3
RPL13A_3_m2	RPL13A	528	313	457	436	434.8	460	468.7	341.8
RPL13A_4_m6a3	RPL13A	551	374	433	594	453.8	549.7	444.1	465.7
RPL13A_5_m5	RPL13A	176	87	94	189	144.9	127.9	96.4	148.2
RPL13A_6_m7	RPL13A	1083	613	710	908	891.9	900.9	728.2	711.8
RPTOR_1_u	RPTOR	598	291	399	475	492.5	427.7	409.2	372.4
RPTOR_2_u	RPTOR	567	294	413	661	467	432.1	423.6	518.2
RPTOR_3_u	RPTOR	498	223	361	491	410.1	327.7	370.3	384.9
RPTOR_4_u	RPTOR	1210	891	1182	1223	996.5	1309.5	1212.3	958.8
RPTOR_5_u	RPTOR	450	234	360	684	370.6	343.9	369.2	536.2
RPTOR_6_u	RPTOR	710	421	513	728	584.7	618.8	526.2	570.7
SAE1_1_u	SAE1	530	403	380	407	436.5	592.3	389.7	319.1
SAE1_2_u	SAE1	456	213	297	336	375.5	313.1	304.6	263.4
SAE1_3_u	SAE1	1566	966	1406	1911	1289.7	1419.7	1442.1	1498.2
SAE1_4_u	SAE1	385	366	363	497	317.1	537.9	372.3	389.6
SAE1_5_u	SAE1	942	615	1008	1005	775.8	903.9	1033.9	787.9
SAE1_6_u	SAE1	1124	624	671	1175	925.7	917.1	688.2	921.2
SLC10A1_1_u	SLC10A1	1655	846	1393	1435	1363	1243.4	1428.7	1125
SLC10A1_2_u	SLC10A1	1650	682	1053	1697	1358.9	1002.3	1080	1330.4
SLC10A1_3_u	SLC10A1	1005	604	735	1091	827.7	887.7	753.9	855.3
SLC10A1_4_u	SLC10A1	800	497	607	862	658.8	730.5	622.6	675.8
SLC10A1_5_u	SLC10A1	837	386	559	561	689.3	567.3	573.3	439.8
SLC10A1_6_u	SLC10A1	697	445	588	872	574	654	603.1	683.6
SLC10A2_1_u	SLC10A2	1025	670	922	1199	844.1	984.7	945.6	940
SLC10A2_2_u	SLC10A2	1369	733	1043	1454	1127.4	1077.3	1069.7	1139.9
SLC10A2_3_u	SLC10A2	749	307	495	787	616.8	451.2	507.7	617
SLC10A2_4_u	SLC10A2	967	483	795	895	796.4	709.9	815.4	701.6
SLC10A2_5_u	SLC10A2	836	453	525	838	688.5	665.8	538.5	657
SLC10A2_6_u	SLC10A2	915	632	718	866	753.5	928.9	736.4	678.9
SLC10A3_1_u	SLC10A3	470	302	402	498	387.1	443.9	412.3	390.4
SLC10A3_2_u	SLC10A3	605	313	459	615	498.2	460	470.8	482.1
SLC10A3_3_u	SLC10A3	525	240	406	592	432.4	352.7	416.4	464.1
SLC10A3_4_u	SLC10A3	480	339	439	444	395.3	498.2	450.3	348.1
SLC10A3_5_u	SLC10A3	851	444	871	985	700.8	652.6	893.3	772.2
SLC10A3_6_u	SLC10A3	968	476	606	843	797.2	699.6	621.5	660.9
SLC10A4_1_u	SLC10A4	622	410	541	854	512.2	602.6	554.9	669.5
SLC10A4_2_u	SLC10A4	639	423	576	878	526.2	621.7	590.8	688.3
SLC10A4_3_u	SLC10A4	848	430	787	1002	698.4	632	807.2	785.5
SLC10A4_4_u	SLC10A4	899	468	797	1046	740.4	687.8	817.4	820
SLC10A4_5_u	SLC10A4	675	278	481	596	555.9	408.6	493.3	467.2
SLC10A4_6_u	SLC10A4	347	200	350	341	285.8	293.9	359	267.3
SLC10A5_1_u	SLC10A5	975	718	967	1291	803	1055.3	991.8	1012.1
SLC10A5_2_u	SLC10A5	1261	736	1032	1292	1038.5	1081.7	1058.5	1012.9
SLC10A5_3_u	SLC10A5	724	403	653	896	596.2	592.3	669.7	702.4
SLC10A5_4_u	SLC10A5	1237	623	876	1097	1018.7	915.6	898.5	860
SLC10A5_5_u	SLC10A5	941	630	950	1213	775	925.9	974.4	950.9
SLC10A5_6_u	SLC10A5	937	827	773	1200	771.7	1215.5	792.8	940.8
SLC10A6_1_u	SLC10A6	906	424	827	906	746.1	623.2	848.2	710.3
SLC10A6_2_u	SLC10A6	1324	866	1010	1030	1090.4	1272.8	1035.9	807.5
SLC10A6_3_u	SLC10A6	563	261	530	555	463.7	383.6	543.6	435.1
SLC10A6_4_u	SLC10A6	617	321	333	746	508.1	471.8	341.5	584.8
SLC10A6_5_u	SLC10A6	740	328	677	1143	609.4	482.1	694.4	896.1
SLC10A6_6_u	SLC10A6	745	451	608	859	613.5	662.8	623.6	673.4
SLC10A7_1_u	SLC10A7	963	533	789	1161	793.1	783.4	809.2	910.2
SLC10A7_2_u	SLC10A7	760	413	774	715	625.9	607	793.9	560.5
SLC10A7_3_u	SLC10A7	1265	715	1046	1513	1041.8	1050.8	1072.8	1186.1
SLC10A7_4_u	SLC10A7	1160	546	1002	1432	955.3	802.5	1027.7	1122.6
SLC10A7_5_u	SLC10A7	627	317	624	999	516.4	465.9	640	783.2
SLC10A7_6_u	SLC10A7	1615	911	1264	1940	1330	1338.9	1296.4	1520.9
SLC11A1_1_u	SLC11A1	705	570	490	696	580.6	837.7	502.6	545.6
SLC11A1_2_u	SLC11A1	718	464	526	800	591.3	681.9	539.5	627.2
SLC11A1_3_u	SLC11A1	1542	848	1093	1451	1269.9	1246.3	1121	1137.5
SLC11A1_4_u	SLC11A1	1036	572	859	1317	853.2	840.7	881	1032.5
SLC11A1_5_u	SLC11A1	448	321	269	668	368.9	471.8	275.9	523.7
SLC11A1_6_u	SLC11A1	963	422	782	1031	793.1	620.2	802.1	808.3
SLC11A2_1_u	SLC11A2	665	438	666	934	547.7	643.7	683.1	732.2
SLC11A2_2_u	SLC11A2	272	167	202	204	224	245.4	207.2	159.9
SLC11A2_3_u	SLC11A2	690	366	571	697	568.2	537.9	585.6	546.4
SLC11A2_4_u	SLC11A2	910	724	683	983	749.4	1064.1	700.5	770.6
SLC11A2_5_u	SLC11A2	686	566	760	827	565	831.9	779.5	648.3
SLC11A2_6_u	SLC11A2	941	610	958	1305	775	896.5	982.6	1023.1
SLC12A1_1_u	SLC12A1	625	267	523	746	514.7	392.4	536.4	584.8
SLC12A1_2_u	SLC12A1	1157	788	951	1154	952.8	1158.1	975.4	904.7
SLC12A1_3_u	SLC12A1	1045	622	822	1019	860.6	914.2	843.1	798.9
SLC12A1_4_u	SLC12A1	1123	538	898	1196	924.8	790.7	921	937.6
SLC12A1_5_u	SLC12A1	1276	557	912	1419	1050.8	818.6	935.4	1112.4
SLC12A1_6_u	SLC12A1	1717	880	990	1412	1414	1293.4	1015.4	1107
SLC12A2_1_u	SLC12A2	381	188	421	373	313.8	276.3	431.8	292.4
SLC12A2_2_u	SLC12A2	1007	530	611	738	829.3	779	626.7	578.6
SLC12A2_3_u	SLC12A2	1165	540	921	1346	959.4	793.6	944.6	1055.2
SLC12A2_4_u	SLC12A2	825	600	524	827	679.4	881.8	537.4	648.3
SLC12A2_5_u	SLC12A2	722	497	472	626	594.6	730.5	484.1	490.8
SLC12A2_6_u	SLC12A2	776	466	561	770	639.1	684.9	575.4	603.7
SLC12A3_1_u	SLC12A3	509	264	209	460	419.2	388	214.4	360.6
SLC12A3_2_u	SLC12A3	1156	577	893	1247	952	848	915.9	977.6
SLC12A3_3_u	SLC12A3	492	360	466	581	405.2	529.1	478	455.5
SLC12A3_4_u	SLC12A3	822	461	714	920	677	677.5	732.3	721.2
SLC12A3_5_u	SLC12A3	1182	779	801	1128	973.4	1144.9	821.5	884.3
SLC12A3_6_u	SLC12A3	701	400	516	713	577.3	587.9	529.2	559
SLC12A4_1_u	SLC12A4	775	371	574	634	638.3	545.3	588.7	497
SLC12A4_2_u	SLC12A4	406	381	323	571	334.4	560	331.3	447.6
SLC12A4_3_u	SLC12A4	356	204	129	284	293.2	299.8	132.3	222.6
SLC12A4_4_u	SLC12A4	469	235	400	471	386.2	345.4	410.3	369.2
SLC12A4_5_u	SLC12A4	756	503	681	938	622.6	739.3	698.5	735.4
SLC12A4_6_u	SLC12A4	629	278	433	595	518	408.6	444.1	466.5
SLC12A5_1_u	SLC12A5	618	518	713	898	509	761.3	731.3	704
SLC12A5_2_u	SLC12A5	836	587	814	794	688.5	862.7	834.9	622.5
SLC12A5_3_u	SLC12A5	1062	522	766	1081	874.6	767.2	785.6	847.5
SLC12A5_4_u	SLC12A5	1231	941	1018	1649	1013.8	1383	1044.1	1292.8
SLC12A5_5_u	SLC12A5	909	524	594	692	748.6	770.1	609.2	542.5
SLC12A5_6_u	SLC12A5	1106	425	775	957	910.8	624.6	794.9	750.3
SLC12A6_1_a2	SLC12A6	1490	857	1290	1668	1227.1	1259.5	1323.1	1307.7
SLC12A6_2_a2	SLC12A6	1554	795	1323	1746	1279.8	1168.4	1356.9	1368.8
SLC12A6_3_a2	SLC12A6	854	497	814	1058	703.3	730.5	834.9	829.4
SLC12A6_4_u	SLC12A6	1853	1093	1620	1720	1526	1606.4	1661.5	1348.4
SLC12A6_5_u	SLC12A6	909	465	527	984	748.6	683.4	540.5	771.4
SLC12A6_6_u	SLC12A6	427	269	540	421	351.7	395.4	553.8	330
SLC12A7_1_u	SLC12A7	173	183	199	284	142.5	269	204.1	222.6
SLC12A7_2_u	SLC12A7	487	355	444	409	401.1	521.8	455.4	320.6
SLC12A7_3_u	SLC12A7	1045	616	794	1182	860.6	905.3	814.4	926.6
SLC12A7_4_u	SLC12A7	673	245	436	491	554.2	360.1	447.2	384.9
SLC12A7_5_u	SLC12A7	786	514	577	980	647.3	755.4	591.8	768.3
SLC12A7_6_u	SLC12A7	526	228	415	556	433.2	335.1	425.6	435.9
SLC12A8_1_u	SLC12A8	1123	551	744	1123	924.8	809.8	763.1	880.4
SLC12A8_2_u	SLC12A8	704	346	509	667	579.8	508.5	522.1	522.9
SLC12A8_3_u	SLC12A8	509	338	487	481	419.2	496.8	499.5	377.1
SLC12A8_4_u	SLC12A8	1157	571	987	1289	952.8	839.2	1012.3	1010.5
SLC12A8_5_u	SLC12A8	1257	631	1032	1235	1035.2	927.4	1058.5	968.2
SLC12A8_6_u	SLC12A8	941	500	574	782	775	734.9	588.7	613.1
SLC12A9_1_u	SLC12A9	569	337	403	609	468.6	495.3	413.3	477.4
SLC12A9_2_u	SLC12A9	383	233	377	431	315.4	342.4	386.7	337.9
SLC12A9_3_u	SLC12A9	495	280	429	434	407.7	411.5	440	340.2
SLC12A9_4_u	SLC12A9	368	184	224	395	303.1	270.4	229.7	309.7
SLC12A9_5_u	SLC12A9	491	266	417	386	404.4	390.9	427.7	302.6
SLC12A9_6_u	SLC12A9	687	469	501	689	565.8	689.3	513.8	540.2
SLC13A1_1_u	SLC13A1	494	219	308	486	406.8	321.9	315.9	381
SLC13A1_2_u	SLC13A1	622	448	526	612	512.2	658.4	539.5	479.8
SLC13A1_3_u	SLC13A1	1405	501	1109	1386	1157.1	736.3	1137.4	1086.6
SLC13A1_4_u	SLC13A1	1362	552	924	1101	1121.7	811.3	947.7	863.1
SLC13A1_5_u	SLC13A1	305	302	428	561	251.2	443.9	439	439.8
SLC13A1_6_u	SLC13A1	709	312	578	680	583.9	458.6	592.8	533.1
SLC13A2_1_a2	SLC13A2	703	319	398	559	579	468.8	408.2	438.2
SLC13A2_2_a2	SLC13A2	688	340	669	680	566.6	499.7	686.2	533.1
SLC13A2_3_a2	SLC13A2	998	625	746	994	821.9	918.6	765.1	779.3
SLC13A2_4_a2	SLC13A2	551	217	256	618	453.8	318.9	262.6	484.5
SLC13A2_5_a2	SLC13A2	308	228	353	342	253.7	335.1	362.1	268.1
SLC13A2_6_a2	SLC13A2	598	314	479	592	492.5	461.5	491.3	464.1
SLC13A3_1_u	SLC13A3	637	289	384	523	524.6	424.7	393.8	410
SLC13A3_2_u	SLC13A3	922	289	560	951	759.3	424.7	574.4	745.6
SLC13A3_3_u	SLC13A3	577	250	335	454	475.2	367.4	343.6	355.9
SLC13A3_4_u	SLC13A3	391	303	358	439	322	445.3	367.2	344.2
SLC13A3_5_u	SLC13A3	1663	540	1124	1461	1369.6	793.6	1152.8	1145.4
SLC13A3_6_u	SLC13A3	122	129	196	170	100.5	189.6	201	133.3
SLC13A4_1_u	SLC13A4	1011	525	595	1145	832.6	771.6	610.3	897.6
SLC13A4_2_u	SLC13A4	390	225	426	457	321.2	330.7	436.9	358.3
SLC13A4_3_u	SLC13A4	533	200	364	633	439	293.9	373.3	496.2
SLC13A4_4_u	SLC13A4	1445	662	1275	1381	1190	973	1307.7	1082.7
SLC13A4_5_u	SLC13A4	925	670	819	956	761.8	984.7	840	749.5
SLC13A4_6_u	SLC13A4	1140	610	830	1188	938.8	896.5	851.3	931.4
SLC13A5_1_u	SLC13A5	410	270	353	452	337.7	396.8	362.1	354.4
SLC13A5_2_u	SLC13A5	1139	482	913	1118	938	708.4	936.4	876.5
SLC13A5_3_u	SLC13A5	827	484	549	774	681.1	711.3	563.1	606.8
SLC13A5_4_u	SLC13A5	1063	518	709	967	875.4	761.3	727.2	758.1
SLC13A5_5_u	SLC13A5	537	380	535	638	442.2	558.5	548.7	500.2
SLC13A5_6_u	SLC13A5	723	419	632	807	595.4	615.8	648.2	632.7
SLC14A1_1_a2	SLC14A1	783	529	564	997	644.8	777.5	578.5	781.6
SLC14A1_2_a2	SLC14A1	1458	846	1224	1517	1200.7	1243.4	1255.4	1189.3
SLC14A1_3_a2	SLC14A1	1137	578	1092	1093	936.4	849.5	1120	856.9
SLC14A1_4_a2	SLC14A1	760	424	516	810	625.9	623.2	529.2	635
SLC14A1_5_a2	SLC14A1	890	457	642	754	733	671.7	658.5	591.1
SLC14A1_6_u	SLC14A1	875	415	541	933	720.6	609.9	554.9	731.4
SLC14A2_1_u	SLC14A2	799	441	581	1030	658	648.1	595.9	807.5
SLC14A2_2_u	SLC14A2	1107	644	922	1354	911.7	946.5	945.6	1061.5
SLC14A2_3_u	SLC14A2	1051	769	896	1056	865.6	1130.2	919	827.9
SLC14A2_4_u	SLC14A2	686	518	707	737	565	761.3	725.1	577.8
SLC14A2_5_u	SLC14A2	852	574	865	905	701.7	843.6	887.2	709.5
SLC14A2_6_u	SLC14A2	1471	612	1286	1668	1211.4	899.5	1319	1307.7
SLC15A1_1_u	SLC15A1	1167	513	914	817	961.1	754	937.4	640.5
SLC15A1_2_u	SLC15A1	1563	729	1230	1531	1287.2	1071.4	1261.5	1200.2
SLC15A1_3_u	SLC15A1	835	599	753	1103	687.7	880.4	772.3	864.7
SLC15A1_4_u	SLC15A1	490	327	337	514	403.5	480.6	345.6	403
SLC15A1_5_u	SLC15A1	780	711	686	884	642.4	1045	703.6	693
SLC15A1_6_u	SLC15A1	1699	919	1235	1753	1399.2	1350.7	1266.7	1374.3
SLC15A2_1_u	SLC15A2	1053	505	859	1082	867.2	742.2	881	848.2
SLC15A2_2_u	SLC15A2	913	553	720	989	751.9	812.8	738.5	775.3
SLC15A2_3_u	SLC15A2	1108	637	791	1207	912.5	936.2	811.3	946.2
SLC15A2_4_u	SLC15A2	739	537	790	1063	608.6	789.2	810.3	833.4
SLC15A2_5_u	SLC15A2	853	492	693	961	702.5	723.1	710.8	753.4
SLC15A2_6_u	SLC15A2	876	488	719	959	721.4	717.2	737.4	751.8
SLC15A3_1_u	SLC15A3	813	480	543	1060	669.5	705.5	556.9	831
SLC15A3_2_u	SLC15A3	301	126	247	301	247.9	185.2	253.3	236
SLC15A3_3_u	SLC15A3	1002	484	677	822	825.2	711.3	694.4	644.4
SLC15A3_4_u	SLC15A3	959	504	663	939	789.8	740.7	680	736.1
SLC15A3_5_u	SLC15A3	915	571	805	906	753.5	839.2	825.6	710.3
SLC15A3_6_u	SLC15A3	1309	559	816	1153	1078	821.6	836.9	903.9
SLC15A4_1_u	SLC15A4	623	441	502	733	513.1	648.1	514.9	574.6
SLC15A4_2_u	SLC15A4	910	674	668	893	749.4	990.6	685.1	700.1
SLC15A4_3_u	SLC15A4	1043	656	860	1194	859	964.1	882.1	936.1
SLC15A4_4_u	SLC15A4	760	487	791	817	625.9	715.8	811.3	640.5
SLC15A4_5_u	SLC15A4	1301	760	1008	1277	1071.4	1117	1033.9	1001.1
SLC15A4_6_u	SLC15A4	475	304	415	392	391.2	446.8	425.6	307.3
SLC16A1_1_u	SLC16A1	1168	531	680	1030	961.9	780.4	697.4	807.5
SLC16A1_2_u	SLC16A1	1000	451	685	1166	823.5	662.8	702.6	914.1
SLC16A1_3_u	SLC16A1	613	352	593	631	504.8	517.3	608.2	494.7
SLC16A1_4_u	SLC16A1	841	312	709	792	692.6	458.6	727.2	620.9
SLC16A1_5_u	SLC16A1	1504	684	850	1267	1238.6	1005.3	871.8	993.3
SLC16A1_6_u	SLC16A1	582	306	458	605	479.3	449.7	469.7	474.3
SLC16A10_1_u	SLC16A10	1438	717	930	1256	1184.3	1053.8	953.9	984.7
SLC16A10_2_u	SLC16A10	1354	735	1050	1535	1115.1	1080.2	1076.9	1203.4
SLC16A10_3_u	SLC16A10	472	240	304	412	388.7	352.7	311.8	323
SLC16A10_4_u	SLC16A10	1189	689	1080	1364	979.2	1012.6	1107.7	1069.3
SLC16A10_5_u	SLC16A10	786	651	805	808	647.3	956.8	825.6	633.4
SLC16A10_6_u	SLC16A10	518	319	455	548	426.6	468.8	466.7	429.6
SLC16A11_1_u	SLC16A11	1609	759	1437	1646	1325.1	1115.5	1473.9	1290.4
SLC16A11_2_u	SLC16A11	1116	532	901	1218	919.1	781.9	924.1	954.9
SLC16A11_3_u	SLC16A11	831	406	573	938	684.4	596.7	587.7	735.4
SLC16A11_4_u	SLC16A11	806	415	548	790	663.8	609.9	562.1	619.3
SLC16A11_5_u	SLC16A11	582	287	335	566	479.3	421.8	343.6	443.7
SLC16A11_6_u	SLC16A11	783	524	806	998	644.8	770.1	826.7	782.4
SLC16A12_1_u	SLC16A12	1079	634	882	1177	888.6	931.8	904.6	922.7
SLC16A12_2_u	SLC16A12	1709	824	1245	1584	1407.4	1211	1276.9	1241.8
SLC16A12_3_u	SLC16A12	1306	583	1188	1382	1075.6	856.8	1218.5	1083.4
SLC16A12_4_u	SLC16A12	1477	798	1111	1289	1216.4	1172.8	1139.5	1010.5
SLC16A12_5_u	SLC16A12	1082	743	1063	1271	891.1	1092	1090.3	996.4
SLC16A12_6_u	SLC16A12	512	273	370	500	421.7	401.2	379.5	392
SLC16A13_1_u	SLC16A13	691	311	599	619	569.1	457.1	614.4	485.3
SLC16A13_2_u	SLC16A13	1027	583	799	1139	845.8	856.8	819.5	892.9
SLC16A13_3_u	SLC16A13	1091	430	778	873	898.5	632	798	684.4
SLC16A13_4_u	SLC16A13	467	289	361	502	384.6	424.7	370.3	393.6
SLC16A13_5_u	SLC16A13	895	411	617	809	737.1	604.1	632.8	634.2
SLC16A13_6_u	SLC16A13	988	398	871	942	813.7	584.9	893.3	738.5
SLC16A14_1_u	SLC16A14	787	519	673	1109	648.1	762.8	690.3	869.4
SLC16A14_2_u	SLC16A14	928	346	696	659	764.3	508.5	713.9	516.6
SLC16A14_3_u	SLC16A14	817	551	702	810	672.8	809.8	720	635
SLC16A14_4_u	SLC16A14	1191	372	729	1145	980.8	546.7	747.7	897.6
SLC16A14_5_u	SLC16A14	1641	980	1304	1488	1351.4	1440.3	1337.4	1166.5
SLC16A14_6_u	SLC16A14	518	301	485	480	426.6	442.4	497.4	376.3
SLC16A2_1_u	SLC16A2	499	365	479	743	411	536.4	491.3	582.5
SLC16A2_2_u	SLC16A2	631	356	499	739	519.7	523.2	511.8	579.3
SLC16A2_3_u	SLC16A2	758	374	633	730	624.3	549.7	649.2	572.3
SLC16A2_4_u	SLC16A2	1151	523	915	1047	947.9	768.7	938.5	820.8
SLC16A2_5_u	SLC16A2	657	349	659	1003	541.1	512.9	675.9	786.3
SLC16A2_6_u	SLC16A2	1146	438	717	925	943.8	643.7	735.4	725.2
SLC16A3_1_u	SLC16A3	1007	516	734	825	829.3	758.4	752.8	646.8
SLC16A3_2_u	SLC16A3	1214	716	712	1076	999.8	1052.3	730.3	843.5
SLC16A3_3_u	SLC16A3	688	416	387	782	566.6	611.4	396.9	613.1
SLC16A3_4_u	SLC16A3	861	465	686	838	709.1	683.4	703.6	657
SLC16A3_5_u	SLC16A3	828	326	656	687	681.9	479.1	672.8	538.6
SLC16A3_6_u	SLC16A3	1254	751	979	1097	1032.7	1103.8	1004.1	860
SLC16A4_1_a2	SLC16A4	990	536	922	1043	815.3	787.8	945.6	817.7
SLC16A4_2_a2	SLC16A4	1523	933	1097	1513	1254.3	1371.2	1125.1	1186.1
SLC16A4_3_a2	SLC16A4	738	361	529	879	607.8	530.6	542.6	689.1
SLC16A4_4_a2	SLC16A4	781	334	704	639	643.2	490.9	722.1	501
SLC16A4_5_a2	SLC16A4	612	456	869	974	504	670.2	891.3	763.6
SLC16A4_6_a2	SLC16A4	1142	740	989	944	940.5	1087.6	1014.4	740.1
SLC16A5_1_u	SLC16A5	1123	671	1133	1180	924.8	986.2	1162.1	925.1
SLC16A5_2_u	SLC16A5	1084	616	637	922	892.7	905.3	653.3	722.8
SLC16A5_3_u	SLC16A5	1772	990	1557	1903	1459.3	1455	1596.9	1491.9
SLC16A5_4_u	SLC16A5	1002	400	732	831	825.2	587.9	750.8	651.5
SLC16A5_5_u	SLC16A5	582	193	259	534	479.3	283.7	265.6	418.6
SLC16A5_6_u	SLC16A5	1064	660	1136	1289	876.3	970	1165.1	1010.5
SLC16A6_1_a2	SLC16A6	479	242	474	682	394.5	355.7	486.2	534.7
SLC16A6_2_a2	SLC16A6	1520	703	912	1084	1251.8	1033.2	935.4	849.8
SLC16A6_3_a2	SLC16A6	1250	701	1116	1318	1029.4	1030.3	1144.6	1033.3
SLC16A6_4_a2	SLC16A6	408	202	348	355	336	296.9	356.9	278.3
SLC16A6_5_a2	SLC16A6	953	750	891	1245	784.8	1102.3	913.9	976
SLC16A6_6_a2	SLC16A6	761	601	514	967	626.7	883.3	527.2	758.1
SLC16A7_1_u	SLC16A7	1185	622	866	1274	975.9	914.2	888.2	998.8
SLC16A7_2_u	SLC16A7	713	411	735	796	587.2	604.1	753.9	624
SLC16A7_3_u	SLC16A7	873	545	719	1037	719	801	737.4	813
SLC16A7_4_u	SLC16A7	752	244	449	647	619.3	358.6	460.5	507.2
SLC16A7_5_u	SLC16A7	834	474	695	911	686.8	696.6	712.8	714.2
SLC16A7_6_u	SLC16A7	857	369	683	871	705.8	542.3	700.5	682.8
SLC16A8_1_u	SLC16A8	859	568	824	1162	707.4	834.8	845.1	911
SLC16A8_2_u	SLC16A8	665	288	478	520	547.7	423.3	490.3	407.7
SLC16A8_3_u	SLC16A8	980	547	673	758	807.1	803.9	690.3	594.2
SLC16A8_4_u	SLC16A8	303	236	231	370	249.5	346.9	236.9	290.1
SLC16A8_5_u	SLC16A8	1441	816	1297	1350	1186.7	1199.3	1330.3	1058.4
SLC16A8_6_u	SLC16A8	806	487	717	942	663.8	715.8	735.4	738.5
SLC16A9_1_u	SLC16A9	1073	448	730	1022	883.7	658.4	748.7	801.2
SLC16A9_2_u	SLC16A9	673	579	605	947	554.2	851	620.5	742.4
SLC16A9_3_u	SLC16A9	328	255	330	577	270.1	374.8	338.5	452.3
SLC16A9_4_u	SLC16A9	1136	602	604	826	935.6	884.8	619.5	647.6
SLC16A9_5_u	SLC16A9	823	357	585	782	677.8	524.7	600	613.1
SLC16A9_6_u	SLC16A9	378	308	287	527	311.3	452.7	294.4	413.1
SLC17A1_1_u	SLC17A1	1633	1234	1395	1849	1344.9	1813.6	1430.8	1449.6
SLC17A1_2_u	SLC17A1	617	262	528	690	508.1	385.1	541.5	540.9
SLC17A1_3_u	SLC17A1	248	168	234	223	204.2	246.9	240	174.8
SLC17A1_4_u	SLC17A1	1259	734	1168	1410	1036.8	1078.8	1198	1105.4
SLC17A1_5_u	SLC17A1	1301	737	1054	1284	1071.4	1083.2	1081	1006.6
SLC17A1_6_u	SLC17A1	1738	841	1288	1586	1431.3	1236	1321	1243.4
SLC17A2_1_u	SLC17A2	1208	665	902	1435	994.8	977.4	925.1	1125
SLC17A2_2_u	SLC17A2	1401	843	1027	1346	1153.8	1239	1053.3	1055.2
SLC17A2_3_u	SLC17A2	1152	695	764	1527	948.7	1021.5	783.6	1197.1
SLC17A2_4_u	SLC17A2	1454	777	1084	1171	1197.4	1142	1111.8	918
SLC17A2_5_u	SLC17A2	930	417	731	966	765.9	612.9	749.7	757.3
SLC17A2_6_u	SLC17A2	704	485	332	734	579.8	712.8	340.5	575.4
SLC17A3_1_u	SLC17A3	875	471	617	874	720.6	692.2	632.8	685.2
SLC17A3_2_u	SLC17A3	702	234	433	469	578.1	343.9	444.1	367.7
SLC17A3_3_u	SLC17A3	1274	651	899	1414	1049.2	956.8	922.1	1108.5
SLC17A3_4_u	SLC17A3	767	378	674	544	631.7	555.6	691.3	426.5
SLC17A3_5_u	SLC17A3	738	531	674	907	607.8	780.4	691.3	711.1
SLC17A3_6_u	SLC17A3	796	378	437	514	655.5	555.6	448.2	403
SLC17A4_1_u	SLC17A4	895	435	861	1165	737.1	639.3	883.1	913.3
SLC17A4_2_u	SLC17A4	735	469	596	913	605.3	689.3	611.3	715.8
SLC17A4_3_u	SLC17A4	619	371	555	610	509.8	545.3	569.2	478.2
SLC17A4_4_u	SLC17A4	695	372	469	561	572.4	546.7	481	439.8
SLC17A4_5_u	SLC17A4	1103	559	839	1210	908.4	821.6	860.5	948.6
SLC17A4_6_u	SLC17A4	568	364	617	685	467.8	535	632.8	537
SLC17A5_1_u	SLC17A5	1149	544	970	1141	946.3	799.5	994.9	894.5
SLC17A5_2_u	SLC17A5	1015	600	742	923	835.9	881.8	761	723.6
SLC17A5_3_u	SLC17A5	884	411	685	741	728	604.1	702.6	580.9
SLC17A5_4_u	SLC17A5	1015	669	778	960	835.9	983.2	798	752.6
SLC17A5_5_u	SLC17A5	760	296	507	642	625.9	435	520	503.3
SLC17A5_6_u	SLC17A5	877	555	698	1026	722.3	815.7	715.9	804.3
SLC17A6_1_u	SLC17A6	313	213	229	330	257.8	313.1	234.9	258.7
SLC17A6_2_u	SLC17A6	1038	679	827	1182	854.8	997.9	848.2	926.6
SLC17A6_3_u	SLC17A6	867	443	624	666	714	651.1	640	522.1
SLC17A6_4_u	SLC17A6	1672	1103	1386	1887	1377	1621.1	1421.5	1479.3
SLC17A6_5_u	SLC17A6	932	686	629	890	767.5	1008.2	645.1	697.7
SLC17A6_6_u	SLC17A6	769	476	579	590	633.3	699.6	593.8	462.5
SLC17A6_7_u	SLC17A6	1693	922	1390	1885	1394.3	1355.1	1425.6	1477.8
SLC17A6_8_u	SLC17A6	855	629	945	1086	704.1	924.5	969.2	851.4
SLC17A6_9_u	SLC17A6	1369	832	1043	1411	1127.4	1222.8	1069.7	1106.2
SLC17A7_1_u	SLC17A7	328	215	352	383	270.1	316	361	300.3
SLC17A7_2_u	SLC17A7	890	517	823	976	733	759.8	844.1	765.1
SLC17A7_3_u	SLC17A7	821	430	636	811	676.1	632	652.3	635.8
SLC17A7_4_u	SLC17A7	457	182	299	218	376.4	267.5	306.7	170.9
SLC17A7_5_u	SLC17A7	369	215	218	378	303.9	316	223.6	296.3
SLC17A7_6_u	SLC17A7	1070	841	838	1058	881.2	1236	859.5	829.4
SLC17A8_1_u	SLC17A8	525	434	400	927	432.4	637.9	410.3	726.7
SLC17A8_2_u	SLC17A8	493	269	445	533	406	395.4	456.4	417.9
SLC17A8_3_u	SLC17A8	535	171	409	313	440.6	251.3	419.5	245.4
SLC17A8_4_u	SLC17A8	513	457	430	714	422.5	671.7	441	559.8
SLC17A8_5_u	SLC17A8	785	448	728	790	646.5	658.4	746.7	619.3
SLC17A8_6_u	SLC17A8	303	231	301	494	249.5	339.5	308.7	387.3
SLC17A9_1_u	SLC17A9	895	308	611	657	737.1	452.7	626.7	515.1
SLC17A9_2_u	SLC17A9	492	337	390	561	405.2	495.3	400	439.8
SLC17A9_3_u	SLC17A9	522	290	493	516	429.9	426.2	505.6	404.5
SLC17A9_4_u	SLC17A9	585	369	475	499	481.8	542.3	487.2	391.2
SLC17A9_5_u	SLC17A9	599	493	385	583	493.3	724.6	394.9	457.1
SLC17A9_6_u	SLC17A9	997	530	746	800	821.1	779	765.1	627.2
SLC18A1_1_u	SLC18A1	1119	692	972	1233	921.6	1017	996.9	966.6
SLC18A1_2_u	SLC18A1	1248	557	924	883	1027.8	818.6	947.7	692.2
SLC18A1_3_u	SLC18A1	353	301	279	303	290.7	442.4	286.2	237.5
SLC18A1_4_u	SLC18A1	424	324	581	609	349.2	476.2	595.9	477.4
SLC18A1_5_u	SLC18A1	753	404	425	667	620.1	593.8	435.9	522.9
SLC18A1_6_u	SLC18A1	533	235	547	604	439	345.4	561	473.5
SLC18A2_1_u	SLC18A2	1112	748	932	1146	915.8	1099.3	955.9	898.4
SLC18A2_2_u	SLC18A2	203	195	219	209	167.2	286.6	224.6	163.8
SLC18A2_3_u	SLC18A2	693	368	649	593	570.7	540.9	665.6	464.9
SLC18A2_4_u	SLC18A2	765	573	774	929	630	842.1	793.9	728.3
SLC18A2_5_u	SLC18A2	917	490	697	1009	755.2	720.2	714.9	791
SLC18A2_6_u	SLC18A2	759	354	527	853	625.1	520.3	540.5	668.7
SLC18A3_1_a2	SLC18A3	928	594	629	884	764.3	873	645.1	693
SLC18A3_2_a2	SLC18A3	1025	323	634	811	844.1	474.7	650.3	635.8
SLC18A3_3_a2	SLC18A3	1012	657	849	1151	833.4	965.6	870.8	902.3
SLC18A3_4_a2	SLC18A3	715	460	540	699	588.8	676.1	553.8	548
SLC18A3_5_a2	SLC18A3	1014	557	746	869	835.1	818.6	765.1	681.3
SLC18A3_6_a2	SLC18A3	1426	745	959	1323	1174.4	1094.9	983.6	1037.2
SLC18B1_1_u	SLC18B1	722	393	613	799	594.6	577.6	628.7	626.4
SLC18B1_2_u	SLC18B1	1270	654	942	1302	1045.9	961.2	966.2	1020.7
SLC18B1_3_u	SLC18B1	1293	573	1046	1264	1064.8	842.1	1072.8	990.9
SLC18B1_4_u	SLC18B1	1293	724	983	1197	1064.8	1064.1	1008.2	938.4
SLC18B1_5_u	SLC18B1	1347	702	1111	1280	1109.3	1031.7	1139.5	1003.5
SLC18B1_6_u	SLC18B1	794	573	775	1059	653.9	842.1	794.9	830.2
SLC19A1_1_u	SLC19A1	1227	690	926	1163	1010.5	1014.1	949.7	911.8
SLC19A1_2_u	SLC19A1	890	417	695	904	733	612.9	712.8	708.7
SLC19A1_3_u	SLC19A1	759	329	575	781	625.1	483.5	589.7	612.3
SLC19A1_4_u	SLC19A1	987	615	1013	1234	812.8	903.9	1039	967.4
SLC19A1_5_u	SLC19A1	1109	812	899	1206	913.3	1193.4	922.1	945.5
SLC19A1_6_u	SLC19A1	811	440	697	911	667.9	646.7	714.9	714.2
SLC19A2_1_u	SLC19A2	657	328	487	658	541.1	482.1	499.5	515.8
SLC19A2_2_u	SLC19A2	1321	612	1026	1272	1087.9	899.5	1052.3	997.2
SLC19A2_3_u	SLC19A2	438	251	522	596	360.7	368.9	535.4	467.2
SLC19A2_4_u	SLC19A2	455	234	301	427	374.7	343.9	308.7	334.8
SLC19A2_5_u	SLC19A2	710	473	545	718	584.7	695.2	559	562.9
SLC19A2_6_u	SLC19A2	359	189	185	483	295.7	277.8	189.7	378.7
SLC19A3_1_u	SLC19A3	623	281	532	705	513.1	413	545.6	552.7
SLC19A3_2_u	SLC19A3	631	294	501	728	519.7	432.1	513.8	570.7
SLC19A3_3_u	SLC19A3	876	371	656	796	721.4	545.3	672.8	624
SLC19A3_4_u	SLC19A3	463	137	255	313	381.3	201.4	261.5	245.4
SLC19A3_5_u	SLC19A3	487	247	401	793	401.1	363	411.3	621.7
SLC19A3_6_u	SLC19A3	674	421	761	931	555.1	618.8	780.5	729.9
SLC1A1_1_a2	SLC1A1	651	435	399	844	536.1	639.3	409.2	661.7
SLC1A1_2_a2	SLC1A1	628	263	616	461	517.2	386.5	631.8	361.4
SLC1A1_3_a2	SLC1A1	1030	420	671	887	848.3	617.3	688.2	695.4
SLC1A1_4_a2	SLC1A1	348	296	437	529	286.6	435	448.2	414.7
SLC1A1_5_a2	SLC1A1	771	475	700	905	635	698.1	718	709.5
SLC1A1_6_a2	SLC1A1	974	485	944	1341	802.1	712.8	968.2	1051.3
SLC1A2_1_u	SLC1A2	1012	600	834	923	833.4	881.8	855.4	723.6
SLC1A2_2_u	SLC1A2	1491	909	1368	1580	1227.9	1336	1403.1	1238.7
SLC1A2_3_u	SLC1A2	1298	826	931	1135	1069	1214	954.9	889.8
SLC1A2_4_u	SLC1A2	643	243	441	803	529.5	357.1	452.3	629.5
SLC1A2_5_u	SLC1A2	1548	841	897	1288	1274.9	1236	920	1009.7
SLC1A2_6_u	SLC1A2	1330	725	987	1189	1095.3	1065.5	1012.3	932.1
SLC1A3_1_u	SLC1A3	666	381	490	722	548.5	560	502.6	566
SLC1A3_2_u	SLC1A3	1158	606	858	974	953.7	890.6	880	763.6
SLC1A3_3_a2	SLC1A3	878	429	728	833	723.1	630.5	746.7	653
SLC1A3_4_a2	SLC1A3	548	281	431	474	451.3	413	442.1	371.6
SLC1A3_5_a2	SLC1A3	178	122	267	280	146.6	179.3	273.8	219.5
SLC1A3_6_a2	SLC1A3	1128	561	824	969	929	824.5	845.1	759.7
SLC1A4_1_u	SLC1A4	717	315	545	766	590.5	463	559	600.5
SLC1A4_2_u	SLC1A4	875	539	669	841	720.6	792.2	686.2	659.3
SLC1A4_3_u	SLC1A4	481	338	360	436	396.1	496.8	369.2	341.8
SLC1A4_4_u	SLC1A4	682	405	542	747	561.7	595.2	555.9	585.6
SLC1A4_5_u	SLC1A4	310	233	275	309	255.3	342.4	282.1	242.2
SLC1A4_6_u	SLC1A4	664	441	455	619	546.8	648.1	466.7	485.3
SLC1A5_1_u	SLC1A5	407	168	226	317	335.2	246.9	231.8	248.5
SLC1A5_2_u	SLC1A5	1170	710	874	1256	963.6	1043.5	896.4	984.7
SLC1A5_3_u	SLC1A5	959	493	700	744	789.8	724.6	718	583.3
SLC1A5_4_u	SLC1A5	573	439	431	457	471.9	645.2	442.1	358.3
SLC1A5_5_u	SLC1A5	1067	469	832	970	878.7	689.3	853.3	760.4
SLC1A5_6_u	SLC1A5	503	181	335	457	414.2	266	343.6	358.3
SLC1A6_1_u	SLC1A6	1005	636	811	1173	827.7	934.7	831.8	919.6
SLC1A6_2_u	SLC1A6	701	302	609	847	577.3	443.9	624.6	664
SLC1A6_3_u	SLC1A6	413	272	431	358	340.1	399.8	442.1	280.7
SLC1A6_4_u	SLC1A6	567	356	525	733	467	523.2	538.5	574.6
SLC1A6_5_u	SLC1A6	370	260	325	302	304.7	382.1	333.3	236.8
SLC1A6_6_u	SLC1A6	778	516	578	790	640.7	758.4	592.8	619.3
SLC1A7_1_a2	SLC1A7	431	373	591	636	354.9	548.2	606.2	498.6
SLC1A7_2_a2	SLC1A7	1033	566	950	1407	850.7	831.9	974.4	1103
SLC1A7_3_a2	SLC1A7	995	499	863	1120	819.4	733.4	885.1	878
SLC1A7_4_a2	SLC1A7	779	321	592	720	641.5	471.8	607.2	564.5
SLC1A7_5_a2	SLC1A7	645	379	571	733	531.2	557	585.6	574.6
SLC1A7_6_a2	SLC1A7	1321	742	993	1546	1087.9	1090.5	1018.5	1212
SLC20A1_1_u	SLC20A1	321	190	321	432	264.4	279.2	329.2	338.7
SLC20A1_2_u	SLC20A1	1385	815	1065	1259	1140.6	1197.8	1092.3	987
SLC20A1_3_u	SLC20A1	429	304	539	536	353.3	446.8	552.8	420.2
SLC20A1_4_u	SLC20A1	823	421	531	763	677.8	618.8	544.6	598.2
SLC20A1_5_u	SLC20A1	483	232	476	566	397.8	341	488.2	443.7
SLC20A1_6_u	SLC20A1	1192	674	1048	1123	981.7	990.6	1074.9	880.4
SLC20A2_1_u	SLC20A2	923	557	637	859	760.1	818.6	653.3	673.4
SLC20A2_2_u	SLC20A2	878	349	406	749	723.1	512.9	416.4	587.2
SLC20A2_3_u	SLC20A2	214	178	217	439	176.2	261.6	222.6	344.2
SLC20A2_4_u	SLC20A2	736	262	504	587	606.1	385.1	516.9	460.2
SLC20A2_5_u	SLC20A2	281	90	299	249	231.4	132.3	306.7	195.2
SLC20A2_6_u	SLC20A2	1201	643	943	1255	989.1	945	967.2	983.9
SLC22A1_1_u	SLC22A1	969	496	919	1067	798	729	942.6	836.5
SLC22A1_2_u	SLC22A1	446	338	451	515	367.3	496.8	462.6	403.7
SLC22A1_3_u	SLC22A1	899	518	663	872	740.4	761.3	680	683.6
SLC22A1_4_u	SLC22A1	738	440	441	885	607.8	646.7	452.3	693.8
SLC22A1_5_u	SLC22A1	1758	671	1313	1658	1447.8	986.2	1346.7	1299.8
SLC22A1_6_u	SLC22A1	538	328	467	531	443.1	482.1	479	416.3
SLC22A10_1_u	SLC22A10	1193	600	1113	1418	982.5	881.8	1141.5	1111.7
SLC22A10_2_u	SLC22A10	880	430	714	838	724.7	632	732.3	657
SLC22A10_3_u	SLC22A10	1741	911	1389	1690	1433.8	1338.9	1424.6	1324.9
SLC22A10_4_u	SLC22A10	612	430	514	867	504	632	527.2	679.7
SLC22A10_5_u	SLC22A10	440	297	446	483	362.4	436.5	457.4	378.7
SLC22A10_6_u	SLC22A10	1221	627	709	960	1005.6	921.5	727.2	752.6
SLC22A11_1_u	SLC22A11	992	473	769	1185	817	695.2	788.7	929
SLC22A11_2_u	SLC22A11	1550	821	1097	1489	1276.5	1206.6	1125.1	1167.3
SLC22A11_3_u	SLC22A11	503	339	510	636	414.2	498.2	523.1	498.6
SLC22A11_4_u	SLC22A11	573	328	502	656	471.9	482.1	514.9	514.3
SLC22A11_5_u	SLC22A11	114	61	79	131	93.9	89.7	81	102.7
SLC22A11_6_u	SLC22A11	1081	760	962	1319	890.3	1117	986.7	1034
SLC22A12_1_u	SLC22A12	589	307	413	504	485.1	451.2	423.6	395.1
SLC22A12_2_u	SLC22A12	1359	1031	1334	1650	1119.2	1515.3	1368.2	1293.5
SLC22A12_3_u	SLC22A12	835	470	531	1156	687.7	690.8	544.6	906.3
SLC22A12_4_u	SLC22A12	1622	899	1440	1651	1335.8	1321.3	1476.9	1294.3
SLC22A12_5_u	SLC22A12	1645	1005	1539	1797	1354.7	1477.1	1578.5	1408.8
SLC22A12_6_u	SLC22A12	702	320	443	794	578.1	470.3	454.4	622.5
SLC22A13_1_u	SLC22A13	1633	1063	1204	1969	1344.9	1562.3	1234.9	1543.6
SLC22A13_2_u	SLC22A13	504	273	400	478	415.1	401.2	410.3	374.7
SLC22A13_3_u	SLC22A13	420	385	490	560	345.9	565.8	502.6	439
SLC22A13_4_u	SLC22A13	352	253	309	486	289.9	371.8	316.9	381
SLC22A13_5_u	SLC22A13	772	360	588	828	635.8	529.1	603.1	649.1
SLC22A13_6_u	SLC22A13	929	691	788	1223	765.1	1015.6	808.2	958.8
SLC22A14_1_u	SLC22A14	1008	499	577	1009	830.1	733.4	591.8	791
SLC22A14_2_u	SLC22A14	593	223	290	419	488.4	327.7	297.4	328.5
SLC22A14_3_u	SLC22A14	1641	813	1225	1340	1351.4	1194.9	1256.4	1050.5
SLC22A14_4_u	SLC22A14	1295	718	937	1343	1066.5	1055.3	961	1052.9
SLC22A14_5_u	SLC22A14	784	584	1155	1082	645.7	858.3	1184.6	848.2
SLC22A14_6_u	SLC22A14	1336	657	960	1267	1100.3	965.6	984.6	993.3
SLC22A15_1_u	SLC22A15	931	355	740	853	766.7	521.8	759	668.7
SLC22A15_2_u	SLC22A15	472	363	521	413	388.7	533.5	534.4	323.8
SLC22A15_3_u	SLC22A15	889	564	757	1033	732.1	828.9	776.4	809.8
SLC22A15_4_u	SLC22A15	628	502	743	725	517.2	737.8	762.1	568.4
SLC22A15_5_u	SLC22A15	939	486	827	963	773.3	714.3	848.2	755
SLC22A15_6_u	SLC22A15	749	588	646	999	616.8	864.2	662.6	783.2
SLC22A16_1_u	SLC22A16	875	520	799	1241	720.6	764.3	819.5	972.9
SLC22A16_2_u	SLC22A16	651	450	593	751	536.1	661.4	608.2	588.8
SLC22A16_3_u	SLC22A16	946	485	702	989	779.1	712.8	720	775.3
SLC22A16_4_u	SLC22A16	859	410	662	828	707.4	602.6	679	649.1
SLC22A16_5_u	SLC22A16	698	360	670	736	574.8	529.1	687.2	577
SLC22A16_6_u	SLC22A16	866	472	798	937	713.2	693.7	818.5	734.6
SLC22A17_1_u	SLC22A17	597	379	565	746	491.7	557	579.5	584.8
SLC22A17_2_u	SLC22A17	1184	666	852	1281	975.1	978.8	873.9	1004.3
SLC22A17_3_u	SLC22A17	791	330	574	857	651.4	485	588.7	671.9
SLC22A17_4_u	SLC22A17	207	121	128	294	170.5	177.8	131.3	230.5
SLC22A17_5_u	SLC22A17	393	307	403	494	323.7	451.2	413.3	387.3
SLC22A18_1_u	SLC22A18	543	234	435	699	447.2	343.9	446.2	548
SLC22A18_2_u	SLC22A18	355	181	307	446	292.4	266	314.9	349.6
SLC22A18_3_u	SLC22A18	766	322	719	670	630.8	473.2	737.4	525.3
SLC22A18_4_u	SLC22A18	762	662	738	894	627.5	973	756.9	700.9
SLC22A18_5_u	SLC22A18	311	127	330	286	256.1	186.7	338.5	224.2
SLC22A18_6_u	SLC22A18	739	235	373	589	608.6	345.4	382.6	461.8
SLC22A2_1_u	SLC22A2	666	339	556	678	548.5	498.2	570.3	531.5
SLC22A2_2_u	SLC22A2	704	264	429	487	579.8	388	440	381.8
SLC22A2_3_u	SLC22A2	1467	781	950	1406	1208.1	1147.9	974.4	1102.3
SLC22A2_4_u	SLC22A2	480	304	603	752	395.3	446.8	618.5	589.5
SLC22A2_5_u	SLC22A2	774	490	753	718	637.4	720.2	772.3	562.9
SLC22A20_1_u	SLC22A20	807	455	758	767	664.6	668.7	777.4	601.3
SLC22A20_2_u	SLC22A20	533	432	394	580	439	634.9	404.1	454.7
SLC22A20_3_u	SLC22A20	436	140	286	529	359.1	205.8	293.3	414.7
SLC22A20_4_u	SLC22A20	874	482	681	777	719.8	708.4	698.5	609.1
SLC22A20_5_u	SLC22A20	332	150	202	282	273.4	220.5	207.2	221.1
SLC22A20_6_u	SLC22A20	1044	525	686	868	859.8	771.6	703.6	680.5
SLC22A23_1_u	SLC22A23	1328	661	774	1109	1093.7	971.5	793.9	869.4
SLC22A23_2_u	SLC22A23	1012	637	770	869	833.4	936.2	789.7	681.3
SLC22A23_3_u	SLC22A23	635	345	526	824	523	507.1	539.5	646
SLC22A23_4_u	SLC22A23	1225	866	1059	1193	1008.8	1272.8	1086.2	935.3
SLC22A23_5_u	SLC22A23	496	273	355	482	408.5	401.2	364.1	377.9
SLC22A23_6_u	SLC22A23	864	436	713	916	711.5	640.8	731.3	718.1
SLC22A24_1_u	SLC22A24	1028	679	868	1134	846.6	997.9	890.3	889
SLC22A24_2_u	SLC22A24	620	351	533	730	510.6	515.9	546.7	572.3
SLC22A24_3_a2	SLC22A24	1041	732	874	1113	857.3	1075.8	896.4	872.6
SLC22A24_4_a2	SLC22A24	834	498	873	976	686.8	731.9	895.4	765.1
SLC22A24_5_a2	SLC22A24	846	356	494	757	696.7	523.2	506.7	593.5
SLC22A24_6_a2	SLC22A24	1030	568	551	612	848.3	834.8	565.1	479.8
SLC22A25_1_a2	SLC22A25	462	239	313	429	380.5	351.3	321	336.3
SLC22A25_2_a2	SLC22A25	757	461	616	733	623.4	677.5	631.8	574.6
SLC22A25_3_a2	SLC22A25	1325	843	1005	1473	1091.2	1239	1030.8	1154.8
SLC22A25_4_a2	SLC22A25	360	151	241	392	296.5	221.9	247.2	307.3
SLC22A25_5_a2	SLC22A25	1157	650	735	1328	952.8	955.3	753.9	1041.1
SLC22A25_6_a2	SLC22A25	704	456	811	963	579.8	670.2	831.8	755
SLC22A3_1_u	SLC22A3	728	336	464	585	599.5	493.8	475.9	458.6
SLC22A3_2_u	SLC22A3	716	482	691	764	589.7	708.4	708.7	598.9
SLC22A3_3_u	SLC22A3	684	418	602	672	563.3	614.3	617.4	526.8
SLC22A3_4_u	SLC22A3	325	320	351	382	267.7	470.3	360	299.5
SLC22A3_5_u	SLC22A3	1208	630	815	1367	994.8	925.9	835.9	1071.7
SLC22A3_6_u	SLC22A3	1095	616	754	1099	901.8	905.3	773.3	861.6
SLC22A31_1_u	SLC22A31	661	321	619	915	544.4	471.8	634.9	717.3
SLC22A31_2_u	SLC22A31	790	366	628	964	650.6	537.9	644.1	755.7
SLC22A31_3_u	SLC22A31	800	696	967	1297	658.8	1022.9	991.8	1016.8
SLC22A31_4_u	SLC22A31	569	404	508	429	468.6	593.8	521	336.3
SLC22A31_5_u	SLC22A31	692	429	870	1217	569.9	630.5	892.3	954.1
SLC22A31_6_u	SLC22A31	677	366	523	678	557.5	537.9	536.4	531.5
SLC22A4_1_a2	SLC22A4	958	586	1219	1124	789	861.3	1250.3	881.2
SLC22A4_2_a2	SLC22A4	530	135	433	515	436.5	198.4	444.1	403.7
SLC22A4_3_a2	SLC22A4	1536	784	1122	1388	1265	1152.3	1150.8	1088.1
SLC22A4_4_a2	SLC22A4	558	550	523	654	459.5	808.3	536.4	512.7
SLC22A4_5_a2	SLC22A4	875	561	885	1218	720.6	824.5	907.7	954.9
SLC22A4_6_a2	SLC22A4	631	346	714	737	519.7	508.5	732.3	577.8
SLC22A5_1_u	SLC22A5	452	175	373	464	372.2	257.2	382.6	363.8
SLC22A5_2_u	SLC22A5	449	166	402	619	369.8	244	412.3	485.3
SLC22A5_3_u	SLC22A5	1147	764	1033	1332	944.6	1122.9	1059.5	1044.2
SLC22A5_4_u	SLC22A5	602	373	514	727	495.8	548.2	527.2	569.9
SLC22A5_5_u	SLC22A5	538	208	311	480	443.1	305.7	319	376.3
SLC22A5_6_u	SLC22A5	489	392	441	654	402.7	576.1	452.3	512.7
SLC22A6_1_u	SLC22A6	870	448	468	868	716.5	658.4	480	680.5
SLC22A6_2_u	SLC22A6	624	449	600	842	513.9	659.9	615.4	660.1
SLC22A6_3_u	SLC22A6	578	474	678	702	476	696.6	695.4	550.3
SLC22A6_4_u	SLC22A6	397	357	521	709	326.9	524.7	534.4	555.8
SLC22A6_5_u	SLC22A6	312	206	283	465	256.9	302.8	290.3	364.5
SLC22A6_6_u	SLC22A6	324	296	389	337	266.8	435	399	264.2
SLC22A7_1_u	SLC22A7	763	551	602	891	628.4	809.8	617.4	698.5
SLC22A7_2_u	SLC22A7	1127	590	815	1085	928.1	867.1	835.9	850.6
SLC22A7_3_u	SLC22A7	1357	589	1104	1254	1117.6	865.7	1132.3	983.1
SLC22A7_4_u	SLC22A7	1044	528	723	1130	859.8	776	741.5	885.9
SLC22A7_5_a2	SLC22A7	1301	756	916	1430	1071.4	1111.1	939.5	1121.1
SLC22A7_6_a2	SLC22A7	879	593	792	1393	723.9	871.5	812.3	1092.1
SLC22A8_1_u	SLC22A8	577	428	406	588	475.2	629	416.4	461
SLC22A8_2_u	SLC22A8	345	194	261	273	284.1	285.1	267.7	214
SLC22A8_3_u	SLC22A8	1155	558	875	1128	951.2	820.1	897.4	884.3
SLC22A8_4_u	SLC22A8	1000	782	1129	1530	823.5	1149.3	1158	1199.5
SLC22A8_5_u	SLC22A8	1408	769	1137	1668	1159.6	1130.2	1166.2	1307.7
SLC22A8_6_u	SLC22A8	778	413	619	880	640.7	607	634.9	689.9
SLC22A9_1_u	SLC22A9	598	199	299	317	492.5	292.5	306.7	248.5
SLC22A9_2_u	SLC22A9	1018	755	1000	1339	838.4	1109.6	1025.6	1049.7
SLC22A9_3_u	SLC22A9	484	317	322	444	398.6	465.9	330.3	348.1
SLC22A9_4_u	SLC22A9	926	579	732	1121	762.6	851	750.8	878.8
SLC22A9_5_u	SLC22A9	447	344	486	412	368.1	505.6	498.5	323
SLC22A9_6_u	SLC22A9	679	416	573	1032	559.2	611.4	587.7	809.1
SLC23A1_1_u	SLC23A1	338	215	459	677	278.4	316	470.8	530.7
SLC23A1_2_u	SLC23A1	1094	632	927	1366	901	928.9	950.8	1070.9
SLC23A1_3_u	SLC23A1	1095	584	670	724	901.8	858.3	687.2	567.6
SLC23A1_4_u	SLC23A1	1446	678	1240	1489	1190.9	996.5	1271.8	1167.3
SLC23A1_5_u	SLC23A1	780	436	691	699	642.4	640.8	708.7	548
SLC23A1_6_u	SLC23A1	532	410	340	511	438.1	602.6	348.7	400.6
SLC23A2_1_u	SLC23A2	950	550	875	1193	782.4	808.3	897.4	935.3
SLC23A2_2_u	SLC23A2	238	79	137	206	196	116.1	140.5	161.5
SLC23A2_3_u	SLC23A2	1125	608	994	1406	926.5	893.6	1019.5	1102.3
SLC23A2_4_u	SLC23A2	791	487	557	816	651.4	715.8	571.3	639.7
SLC23A2_5_u	SLC23A2	723	472	640	663	595.4	693.7	656.4	519.8
SLC23A2_6_u	SLC23A2	736	372	666	713	606.1	546.7	683.1	559
SLC23A3_1_a2	SLC23A3	564	260	349	527	464.5	382.1	358	413.1
SLC23A3_2_a2	SLC23A3	933	300	552	743	768.4	440.9	566.2	582.5
SLC23A3_3_a2	SLC23A3	791	439	773	868	651.4	645.2	792.8	680.5
SLC23A3_4_a2	SLC23A3	1086	493	849	1249	894.4	724.6	870.8	979.2
SLC23A3_5_a2	SLC23A3	326	121	216	244	268.5	177.8	221.5	191.3
SLC23A3_6_a2	SLC23A3	675	368	511	585	555.9	540.9	524.1	458.6
SLC24A1_1_u	SLC24A1	851	608	714	811	700.8	893.6	732.3	635.8
SLC24A1_2_u	SLC24A1	743	295	444	483	611.9	433.6	455.4	378.7
SLC24A1_3_u	SLC24A1	383	250	313	349	315.4	367.4	321	273.6
SLC24A1_4_u	SLC24A1	488	290	414	509	401.9	426.2	424.6	399
SLC24A1_5_u	SLC24A1	574	312	525	432	472.7	458.6	538.5	338.7
SLC24A1_6_u	SLC24A1	521	281	315	440	429.1	413	323.1	344.9
SLC24A2_1_u	SLC24A2	696	494	764	1035	573.2	726	783.6	811.4
SLC24A2_2_u	SLC24A2	585	306	565	583	481.8	449.7	579.5	457.1
SLC24A2_3_u	SLC24A2	1296	855	1079	1569	1067.3	1256.6	1106.7	1230
SLC24A2_4_u	SLC24A2	1005	513	811	713	827.7	754	831.8	559
SLC24A2_5_u	SLC24A2	863	461	663	1273	710.7	677.5	680	998
SLC24A2_6_u	SLC24A2	1434	517	855	1199	1181	759.8	876.9	940
SLC24A3_1_a2	SLC24A3	1301	705	971	1315	1071.4	1036.2	995.9	1030.9
SLC24A3_2_a2	SLC24A3	1435	636	964	1020	1181.8	934.7	988.7	799.6
SLC24A3_3_u	SLC24A3	469	113	259	480	386.2	166.1	265.6	376.3
SLC24A3_4_u	SLC24A3	779	475	789	842	641.5	698.1	809.2	660.1
SLC24A3_5_u	SLC24A3	383	259	254	464	315.4	380.7	260.5	363.8
SLC24A3_6_u	SLC24A3	778	495	713	1018	640.7	727.5	731.3	798.1
SLC24A4_1_u	SLC24A4	1574	701	1186	1757	1296.3	1030.3	1216.4	1377.4
SLC24A4_2_u	SLC24A4	1033	418	638	881	850.7	614.3	654.4	690.7
SLC24A4_3_u	SLC24A4	465	269	383	470	383	395.4	392.8	368.5
SLC24A4_4_u	SLC24A4	1244	530	966	1238	1024.5	779	990.8	970.5
SLC24A4_5_u	SLC24A4	1117	635	1066	1196	919.9	933.3	1093.3	937.6
SLC24A4_6_u	SLC24A4	752	329	824	1023	619.3	483.5	845.1	802
SLC24A5_1_u	SLC24A5	675	393	675	1135	555.9	577.6	692.3	889.8
SLC24A5_2_u	SLC24A5	716	420	642	917	589.7	617.3	658.5	718.9
SLC24A5_3_u	SLC24A5	262	142	267	560	215.8	208.7	273.8	439
SLC24A5_4_u	SLC24A5	1040	478	546	866	856.5	702.5	560	678.9
SLC24A5_5_a2	SLC24A5	955	687	933	1220	786.5	1009.7	956.9	956.4
SLC24A5_6_a2	SLC24A5	1530	973	1308	1892	1260	1430	1341.5	1483.3
SLC25A1_1_u	SLC25A1	1003	534	891	1031	826	784.8	913.9	808.3
SLC25A1_2_u	SLC25A1	685	359	569	672	564.1	527.6	583.6	526.8
SLC25A1_3_u	SLC25A1	755	439	626	691	621.8	645.2	642.1	541.7
SLC25A1_4_u	SLC25A1	1130	814	981	1211	930.6	1196.4	1006.2	949.4
SLC25A1_5_u	SLC25A1	833	356	437	735	686	523.2	448.2	576.2
SLC25A1_6_u	SLC25A1	1068	599	876	1247	879.6	880.4	898.5	977.6
SLC25A10_1_a2	SLC25A10	821	507	489	588	676.1	745.1	501.5	461
SLC25A10_2_a2	SLC25A10	269	158	151	274	221.5	232.2	154.9	214.8
SLC25A10_3_a2	SLC25A10	593	410	451	644	488.4	602.6	462.6	504.9
SLC25A10_4_a2	SLC25A10	472	553	428	583	388.7	812.8	439	457.1
SLC25A10_5_a2	SLC25A10	945	599	863	1034	778.3	880.4	885.1	810.6
SLC25A10_6_a2	SLC25A10	1000	604	645	905	823.5	887.7	661.5	709.5
SLC25A11_1_u	SLC25A11	839	537	709	761	691	789.2	727.2	596.6
SLC25A11_2_u	SLC25A11	749	401	521	721	616.8	589.4	534.4	565.2
SLC25A11_3_u	SLC25A11	1085	480	839	1008	893.6	705.5	860.5	790.2
SLC25A11_4_u	SLC25A11	1012	498	828	1028	833.4	731.9	849.2	805.9
SLC25A11_5_u	SLC25A11	484	384	264	497	398.6	564.4	270.8	389.6
SLC25A11_6_u	SLC25A11	1053	502	914	1107	867.2	737.8	937.4	867.8
SLC25A12_1_u	SLC25A12	610	235	510	733	502.4	345.4	523.1	574.6
SLC25A12_2_u	SLC25A12	895	598	751	975	737.1	878.9	770.3	764.4
SLC25A12_3_u	SLC25A12	922	463	767	921	759.3	680.5	786.7	722
SLC25A12_4_u	SLC25A12	1315	735	877	1212	1083	1080.2	899.5	950.2
SLC25A12_5_u	SLC25A12	1973	1326	1655	1764	1624.9	1948.8	1697.4	1382.9
SLC25A12_6_u	SLC25A12	1721	863	1358	1615	1417.3	1268.4	1392.8	1266.1
SLC25A13_1_u	SLC25A13	805	561	701	1116	663	824.5	719	874.9
SLC25A13_2_u	SLC25A13	718	333	837	769	591.3	489.4	858.5	602.9
SLC25A13_3_u	SLC25A13	2730	1378	2060	3010	2248.3	2025.3	2112.8	2359.7
SLC25A13_4_u	SLC25A13	1090	656	1052	1004	897.7	964.1	1079	787.1
SLC25A13_5_u	SLC25A13	1625	1035	1491	1676	1338.3	1521.2	1529.2	1313.9
SLC25A14_1_u	SLC25A14	1075	664	781	955	885.3	975.9	801	748.7
SLC25A14_2_u	SLC25A14	1169	824	1097	1545	962.7	1211	1125.1	1211.2
SLC25A14_3_u	SLC25A14	1135	834	941	1295	934.7	1225.7	965.1	1015.2
SLC25A14_4_u	SLC25A14	674	453	632	754	555.1	665.8	648.2	591.1
SLC25A14_5_u	SLC25A14	651	426	532	607	536.1	626.1	545.6	475.9
SLC25A14_6_u	SLC25A14	1242	468	845	1259	1022.8	687.8	866.7	987
SLC25A15_1_u	SLC25A15	668	370	643	712	550.1	543.8	659.5	558.2
SLC25A15_2_u	SLC25A15	804	644	625	1073	662.1	946.5	641	841.2
SLC25A15_3_u	SLC25A15	1189	617	724	1264	979.2	906.8	742.6	990.9
SLC25A15_4_u	SLC25A15	246	124	228	320	202.6	182.2	233.8	250.9
SLC25A15_5_u	SLC25A15	547	415	473	479	450.5	609.9	485.1	375.5
SLC25A15_6_u	SLC25A15	980	458	606	780	807.1	673.1	621.5	611.5
SLC25A16_1_u	SLC25A16	685	411	682	807	564.1	604.1	699.5	632.7
SLC25A16_2_u	SLC25A16	808	507	734	1002	665.4	745.1	752.8	785.5
SLC25A16_3_u	SLC25A16	519	270	383	791	427.4	396.8	392.8	620.1
SLC25A16_4_u	SLC25A16	662	368	560	675	545.2	540.9	574.4	529.2
SLC25A16_5_u	SLC25A16	827	509	554	1010	681.1	748.1	568.2	791.8
SLC25A16_6_u	SLC25A16	1323	513	764	1163	1089.6	754	783.6	911.8
SLC25A17_1_u	SLC25A17	1342	622	1001	1352	1105.2	914.2	1026.7	1059.9
SLC25A17_10_u	SLC25A17	653	459	546	796	537.8	674.6	560	624
SLC25A17_11_u	SLC25A17	876	415	701	928	721.4	609.9	719	727.5
SLC25A17_12_u	SLC25A17	520	325	333	474	428.2	477.7	341.5	371.6
SLC25A17_2_u	SLC25A17	1338	961	1136	1302	1101.9	1412.4	1165.1	1020.7
SLC25A17_3_u	SLC25A17	1128	486	691	924	929	714.3	708.7	724.4
SLC25A17_4_u	SLC25A17	599	403	557	813	493.3	592.3	571.3	637.4
SLC25A17_5_u	SLC25A17	1106	604	922	1072	910.8	887.7	945.6	840.4
SLC25A17_6_u	SLC25A17	997	488	746	856	821.1	717.2	765.1	671.1
SLC25A17_7_u	SLC25A17	695	351	462	845	572.4	515.9	473.8	662.5
SLC25A17_8_u	SLC25A17	1485	810	1238	1521	1223	1190.5	1269.8	1192.4
SLC25A17_9_u	SLC25A17	1188	705	926	1075	978.4	1036.2	949.7	842.8
SLC25A18_1_a2	SLC25A18	764	431	458	697	629.2	633.4	469.7	546.4
SLC25A18_2_a2	SLC25A18	637	449	661	820	524.6	659.9	678	642.9
SLC25A18_3_a2	SLC25A18	771	303	429	665	635	445.3	440	521.3
SLC25A18_4_a2	SLC25A18	678	339	377	579	558.4	498.2	386.7	453.9
SLC25A18_5_a2	SLC25A18	566	307	554	602	466.1	451.2	568.2	471.9
SLC25A18_6_a2	SLC25A18	1313	553	873	959	1081.3	812.8	895.4	751.8
SLC25A19_1_u	SLC25A19	490	270	303	519	403.5	396.8	310.8	406.9
SLC25A19_2_u	SLC25A19	1098	451	922	1166	904.3	662.8	945.6	914.1
SLC25A19_3_u	SLC25A19	325	256	304	475	267.7	376.2	311.8	372.4
SLC25A19_4_u	SLC25A19	749	451	740	819	616.8	662.8	759	642.1
SLC25A19_5_u	SLC25A19	561	213	434	486	462	313.1	445.1	381
SLC25A19_6_u	SLC25A19	644	367	611	848	530.4	539.4	626.7	664.8
SLC25A1P5_1_a2	SLC25A1P5	1403	816	1040	1077	1155.4	1199.3	1066.7	844.3
SLC25A1P5_2_a2	SLC25A1P5	407	285	425	503	335.2	418.9	435.9	394.3
SLC25A1P5_3_a2	SLC25A1P5	1290	584	816	909	1062.4	858.3	836.9	712.6
SLC25A1P5_4_a2	SLC25A1P5	561	227	387	360	462	333.6	396.9	282.2
SLC25A1P5_5_a2	SLC25A1P5	1228	373	771	1089	1011.3	548.2	790.8	853.7
SLC25A1P5_6_a2	SLC25A1P5	1495	473	874	1412	1231.2	695.2	896.4	1107
SLC25A2_1_a2	SLC25A2	1657	522	812	1099	1364.6	767.2	832.8	861.6
SLC25A2_2_a2	SLC25A2	929	501	592	763	765.1	736.3	607.2	598.2
SLC25A2_3_a2	SLC25A2	473	280	515	578	389.5	411.5	528.2	453.1
SLC25A2_4_a2	SLC25A2	729	424	520	716	600.4	623.2	533.3	561.3
SLC25A2_5_a2	SLC25A2	719	351	665	946	592.1	515.9	682.1	741.6
SLC25A2_6_a2	SLC25A2	519	302	551	636	427.4	443.9	565.1	498.6
SLC25A20_1_u	SLC25A20	2111	1083	1737	2168	1738.5	1591.7	1781.5	1699.6
SLC25A20_2_u	SLC25A20	914	461	511	754	752.7	677.5	524.1	591.1
SLC25A20_3_u	SLC25A20	899	322	589	912	740.4	473.2	604.1	715
SLC25A20_4_u	SLC25A20	314	240	236	300	258.6	352.7	242.1	235.2
SLC25A20_5_u	SLC25A20	1045	607	736	907	860.6	892.1	754.9	711.1
SLC25A20_6_u	SLC25A20	263	146	197	382	216.6	214.6	202.1	299.5
SLC25A21_1_u	SLC25A21	1038	564	705	889	854.8	828.9	723.1	696.9
SLC25A21_2_u	SLC25A21	620	465	582	830	510.6	683.4	596.9	650.7
SLC25A21_3_u	SLC25A21	566	295	494	584	466.1	433.6	506.7	457.8
SLC25A21_4_u	SLC25A21	369	247	268	407	303.9	363	274.9	319.1
SLC25A21_5_u	SLC25A21	1426	760	1357	1742	1174.4	1117	1391.8	1365.7
SLC25A21_6_u	SLC25A21	564	339	480	760	464.5	498.2	492.3	595.8
SLC25A22_1_u	SLC25A22	586	270	539	750	482.6	396.8	552.8	588
SLC25A22_2_u	SLC25A22	774	392	468	650	637.4	576.1	480	509.6
SLC25A22_3_u	SLC25A22	1268	735	990	1626	1044.3	1080.2	1015.4	1274.7
SLC25A22_4_u	SLC25A22	368	143	433	559	303.1	210.2	444.1	438.2
SLC25A22_5_u	SLC25A22	478	239	500	541	393.7	351.3	512.8	424.1
SLC25A22_6_u	SLC25A22	438	316	324	431	360.7	464.4	332.3	337.9
SLC25A23_1_u	SLC25A23	360	257	416	538	296.5	377.7	426.7	421.8
SLC25A23_2_u	SLC25A23	592	388	466	620	487.5	570.3	478	486.1
SLC25A23_3_u	SLC25A23	540	377	633	796	444.7	554.1	649.2	624
SLC25A23_4_u	SLC25A23	1259	907	1318	1629	1036.8	1333	1351.8	1277.1
SLC25A23_5_u	SLC25A23	1072	701	1022	1642	882.8	1030.3	1048.2	1287.3
SLC25A23_6_u	SLC25A23	1084	647	873	1155	892.7	950.9	895.4	905.5
SLC25A24_1_u	SLC25A24	980	696	783	837	807.1	1022.9	803.1	656.2
SLC25A24_2_u	SLC25A24	1043	432	795	1176	859	634.9	815.4	921.9
SLC25A24_3_u	SLC25A24	982	510	738	909	808.7	749.6	756.9	712.6
SLC25A24_4_u	SLC25A24	617	326	568	658	508.1	479.1	582.6	515.8
SLC25A24_5_u	SLC25A24	215	213	143	299	177.1	313.1	146.7	234.4
SLC25A24_6_u	SLC25A24	924	692	864	1389	761	1017	886.2	1088.9
SLC25A25_1_u	SLC25A25	556	333	423	368	457.9	489.4	433.8	288.5
SLC25A25_2_u	SLC25A25	1107	547	816	895	911.7	803.9	836.9	701.6
SLC25A25_3_u	SLC25A25	158	92	273	230	130.1	135.2	280	180.3
SLC25A25_4_u	SLC25A25	1019	497	776	900	839.2	730.5	795.9	705.6
SLC25A25_5_u	SLC25A25	645	504	449	602	531.2	740.7	460.5	471.9
SLC25A25_6_u	SLC25A25	473	142	311	403	389.5	208.7	319	315.9
SLC25A26_1_u	SLC25A26	1172	793	964	1439	965.2	1165.5	988.7	1128.1
SLC25A26_2_u	SLC25A26	472	232	530	482	388.7	341	543.6	377.9
SLC25A26_3_u	SLC25A26	428	237	265	368	352.5	348.3	271.8	288.5
SLC25A26_4_u	SLC25A26	521	344	419	526	429.1	505.6	429.7	412.4
SLC25A26_5_u	SLC25A26	501	312	348	561	412.6	458.6	356.9	439.8
SLC25A26_6_u	SLC25A26	1129	578	1022	1284	929.8	849.5	1048.2	1006.6
SLC25A27_1_u	SLC25A27	539	324	500	554	443.9	476.2	512.8	434.3
SLC25A27_2_u	SLC25A27	589	323	450	613	485.1	474.7	461.5	480.6
SLC25A27_3_u	SLC25A27	1202	626	897	1163	989.9	920	920	911.8
SLC25A27_4_u	SLC25A27	790	318	581	889	650.6	467.4	595.9	696.9
SLC25A27_5_u	SLC25A27	1268	680	1433	1642	1044.3	999.4	1469.8	1287.3
SLC25A27_6_u	SLC25A27	342	169	264	343	281.7	248.4	270.8	268.9
SLC25A28_1_u	SLC25A28	969	427	617	754	798	627.6	632.8	591.1
SLC25A28_2_u	SLC25A28	1454	679	982	1475	1197.4	997.9	1007.2	1156.3
SLC25A28_3_u	SLC25A28	466	362	482	773	383.8	532	494.4	606
SLC25A28_4_u	SLC25A28	406	310	342	552	334.4	455.6	350.8	432.7
SLC25A28_5_u	SLC25A28	878	607	903	1042	723.1	892.1	926.2	816.9
SLC25A28_6_u	SLC25A28	622	491	735	684	512.2	721.6	753.9	536.2
SLC25A29_1_a2	SLC25A29	487	307	417	639	401.1	451.2	427.7	501
SLC25A29_2_a2	SLC25A29	1036	763	920	1412	853.2	1121.4	943.6	1107
SLC25A29_3_a2	SLC25A29	984	655	1009	1359	810.4	962.7	1034.9	1065.4
SLC25A29_4_a2	SLC25A29	489	265	439	504	402.7	389.5	450.3	395.1
SLC25A29_5_a2	SLC25A29	486	374	428	677	400.2	549.7	439	530.7
SLC25A29_6_a2	SLC25A29	594	244	358	449	489.2	358.6	367.2	352
SLC25A3_1_u	SLC25A3	955	607	989	1130	786.5	892.1	1014.4	885.9
SLC25A3_2_u	SLC25A3	497	178	273	508	409.3	261.6	280	398.3
SLC25A3_3_u	SLC25A3	887	672	636	1101	730.5	987.7	652.3	863.1
SLC25A3_4_u	SLC25A3	955	388	538	766	786.5	570.3	551.8	600.5
SLC25A3_5_u	SLC25A3	482	285	314	392	397	418.9	322.1	307.3
SLC25A3_6_u	SLC25A3	1134	590	923	1017	933.9	867.1	946.7	797.3
SLC25A30_1_u	SLC25A30	883	574	765	1070	727.2	843.6	784.6	838.8
SLC25A30_2_u	SLC25A30	540	443	641	603	444.7	651.1	657.4	472.7
SLC25A30_3_u	SLC25A30	1067	633	944	965	878.7	930.3	968.2	756.5
SLC25A30_4_u	SLC25A30	1094	584	861	1281	901	858.3	883.1	1004.3
SLC25A30_5_u	SLC25A30	1161	612	1010	1325	956.1	899.5	1035.9	1038.8
SLC25A30_6_u	SLC25A30	810	537	823	732	667.1	789.2	844.1	573.9
SLC25A31_1_u	SLC25A31	1188	803	1091	1465	978.4	1180.2	1119	1148.5
SLC25A31_2_u	SLC25A31	950	546	908	932	782.4	802.5	931.3	730.7
SLC25A31_3_u	SLC25A31	720	434	652	899	593	637.9	668.7	704.8
SLC25A31_4_u	SLC25A31	1058	448	853	972	871.3	658.4	874.9	762
SLC25A31_5_u	SLC25A31	1446	905	1068	1204	1190.9	1330.1	1095.4	943.9
SLC25A31_6_u	SLC25A31	1358	772	1083	1557	1118.4	1134.6	1110.8	1220.6
SLC25A32_1_u	SLC25A32	726	438	444	681	597.9	643.7	455.4	533.9
SLC25A32_2_u	SLC25A32	603	396	712	744	496.6	582	730.3	583.3
SLC25A32_3_u	SLC25A32	955	477	900	1106	786.5	701.1	923.1	867.1
SLC25A32_4_u	SLC25A32	887	564	707	852	730.5	828.9	725.1	667.9
SLC25A32_5_u	SLC25A32	1655	1002	1201	1686	1363	1472.7	1231.8	1321.8
SLC25A32_6_a2	SLC25A32	769	497	656	850	633.3	730.5	672.8	666.4
SLC25A33_1_u	SLC25A33	882	423	614	786	726.4	621.7	629.7	616.2
SLC25A33_2_m2	SLC25A33	534	345	404	650	439.8	507.1	414.4	509.6
SLC25A33_3_m2	SLC25A33	609	341	408	716	501.5	501.2	418.5	561.3
SLC25A33_4_u	SLC25A33	646	407	601	620	532	598.2	616.4	486.1
SLC25A33_5_u	SLC25A33	1107	554	974	1039	911.7	814.2	999	814.5
SLC25A33_6_u	SLC25A33	846	442	698	679	696.7	649.6	715.9	532.3
SLC25A34_1_a2	SLC25A34	527	288	424	523	434	423.3	434.9	410
SLC25A34_2_a2	SLC25A34	1134	335	778	1177	933.9	492.4	798	922.7
SLC25A34_3_a2	SLC25A34	1191	620	1007	1323	980.8	911.2	1032.8	1037.2
SLC25A34_4_a2	SLC25A34	843	483	735	936	694.3	709.9	753.9	733.8
SLC25A34_5_a2	SLC25A34	1092	628	775	1045	899.3	923	794.9	819.2
SLC25A34_6_u	SLC25A34	738	428	675	960	607.8	629	692.3	752.6
SLC25A35_1_u	SLC25A35	513	322	355	394	422.5	473.2	364.1	308.9
SLC25A35_2_u	SLC25A35	990	599	663	919	815.3	880.4	680	720.5
SLC25A35_3_u	SLC25A35	585	167	462	520	481.8	245.4	473.8	407.7
SLC25A35_4_u	SLC25A35	735	503	786	1085	605.3	739.3	806.2	850.6
SLC25A35_5_u	SLC25A35	598	265	346	586	492.5	389.5	354.9	459.4
SLC25A35_6_u	SLC25A35	712	487	663	767	586.4	715.8	680	601.3
SLC25A36_1_u	SLC25A36	573	435	641	982	471.9	639.3	657.4	769.9
SLC25A36_2_u	SLC25A36	611	429	652	825	503.2	630.5	668.7	646.8
SLC25A36_3_u	SLC25A36	887	349	542	685	730.5	512.9	555.9	537
SLC25A36_4_u	SLC25A36	493	344	466	741	406	505.6	478	580.9
SLC25A36_5_u	SLC25A36	890	457	493	884	733	671.7	505.6	693
SLC25A36_6_u	SLC25A36	787	549	848	824	648.1	806.9	869.7	646
SLC25A37_1_u	SLC25A37	456	219	279	384	375.5	321.9	286.2	301
SLC25A37_2_u	SLC25A37	515	276	352	619	424.1	405.6	361	485.3
SLC25A37_3_u	SLC25A37	461	422	479	362	379.7	620.2	491.3	283.8
SLC25A37_4_u	SLC25A37	1234	532	955	1239	1016.3	781.9	979.5	971.3
SLC25A37_5_u	SLC25A37	1174	784	961	1650	966.8	1152.3	985.6	1293.5
SLC25A37_6_u	SLC25A37	699	519	580	750	575.7	762.8	594.9	588
SLC25A38_1_u	SLC25A38	363	195	368	345	298.9	286.6	377.4	270.5
SLC25A38_2_u	SLC25A38	1772	1076	1690	2080	1459.3	1581.4	1733.3	1630.6
SLC25A38_3_u	SLC25A38	1235	776	1030	1509	1017.1	1140.5	1056.4	1183
SLC25A38_4_u	SLC25A38	917	548	818	889	755.2	805.4	839	696.9
SLC25A38_5_u	SLC25A38	1070	583	901	1177	881.2	856.8	924.1	922.7
SLC25A38_6_u	SLC25A38	916	512	558	986	754.4	752.5	572.3	773
SLC25A39_1_u	SLC25A39	1027	551	756	1328	845.8	809.8	775.4	1041.1
SLC25A39_2_u	SLC25A39	520	421	394	724	428.2	618.8	404.1	567.6
SLC25A39_3_u	SLC25A39	721	464	539	615	593.8	681.9	552.8	482.1
SLC25A39_4_u	SLC25A39	1096	622	582	943	902.6	914.2	596.9	739.3
SLC25A39_5_u	SLC25A39	631	512	675	761	519.7	752.5	692.3	596.6
SLC25A39_6_u	SLC25A39	1243	420	823	968	1023.7	617.3	844.1	758.9
SLC25A4_1_u	SLC25A4	1040	515	720	1040	856.5	756.9	738.5	815.3
SLC25A4_2_u	SLC25A4	610	278	447	629	502.4	408.6	458.5	493.1
SLC25A4_3_u	SLC25A4	751	313	527	823	618.5	460	540.5	645.2
SLC25A4_4_u	SLC25A4	1030	448	759	939	848.3	658.4	778.5	736.1
SLC25A4_5_u	SLC25A4	544	342	472	597	448	502.6	484.1	468
SLC25A4_6_u	SLC25A4	901	310	423	731	742	455.6	433.8	573.1
SLC25A40_1_u	SLC25A40	342	350	468	646	281.7	514.4	480	506.4
SLC25A40_2_u	SLC25A40	1282	1191	1533	1941	1055.8	1750.4	1572.3	1521.7
SLC25A40_3_u	SLC25A40	1538	1019	1511	1844	1266.6	1497.6	1549.8	1445.6
SLC25A40_4_u	SLC25A40	1169	575	919	1140	962.7	845.1	942.6	893.7
SLC25A40_5_u	SLC25A40	679	318	590	835	559.2	467.4	605.1	654.6
SLC25A40_6_u	SLC25A40	497	304	288	504	409.3	446.8	295.4	395.1
SLC25A41_1_u	SLC25A41	831	445	706	945	684.4	654	724.1	740.8
SLC25A41_2_u	SLC25A41	602	477	574	725	495.8	701.1	588.7	568.4
SLC25A41_3_u	SLC25A41	169	52	130	133	139.2	76.4	133.3	104.3
SLC25A41_4_u	SLC25A41	821	406	594	741	676.1	596.7	609.2	580.9
SLC25A41_5_u	SLC25A41	1118	548	949	1453	920.7	805.4	973.3	1139.1
SLC25A41_6_u	SLC25A41	1183	759	797	1447	974.3	1115.5	817.4	1134.4
SLC25A42_1_u	SLC25A42	1309	632	969	1058	1078	928.9	993.9	829.4
SLC25A42_2_u	SLC25A42	314	152	199	364	258.6	223.4	204.1	285.4
SLC25A42_3_u	SLC25A42	934	466	955	1104	769.2	684.9	979.5	865.5
SLC25A42_4_u	SLC25A42	1226	593	746	1249	1009.7	871.5	765.1	979.2
SLC25A42_5_u	SLC25A42	1020	560	790	803	840	823	810.3	629.5
SLC25A42_6_u	SLC25A42	1430	808	1133	1603	1177.7	1187.5	1162.1	1256.7
SLC25A43_1_u	SLC25A43	1141	782	955	1216	939.7	1149.3	979.5	953.3
SLC25A43_2_u	SLC25A43	611	323	313	530	503.2	474.7	321	415.5
SLC25A43_3_u	SLC25A43	1136	726	1133	1304	935.6	1067	1162.1	1022.3
SLC25A43_4_u	SLC25A43	797	408	998	1018	656.4	599.6	1023.6	798.1
SLC25A43_5_u	SLC25A43	665	373	465	746	547.7	548.2	476.9	584.8
SLC25A43_6_u	SLC25A43	1010	427	710	1042	831.8	627.6	728.2	816.9
SLC25A44_1_u	SLC25A44	750	386	400	550	617.7	567.3	410.3	431.2
SLC25A44_2_u	SLC25A44	452	317	384	505	372.2	465.9	393.8	395.9
SLC25A44_3_u	SLC25A44	1301	738	815	1183	1071.4	1084.7	835.9	927.4
SLC25A44_4_u	SLC25A44	693	448	479	776	570.7	658.4	491.3	608.4
SLC25A44_5_u	SLC25A44	724	310	476	662	596.2	455.6	488.2	519
SLC25A44_6_u	SLC25A44	557	267	605	601	458.7	392.4	620.5	471.2
SLC25A45_1_u	SLC25A45	906	356	537	645	746.1	523.2	550.8	505.7
SLC25A45_2_u	SLC25A45	601	405	651	615	495	595.2	667.7	482.1
SLC25A45_3_u	SLC25A45	941	438	673	1035	775	643.7	690.3	811.4
SLC25A45_4_u	SLC25A45	712	346	580	929	586.4	508.5	594.9	728.3
SLC25A45_5_u	SLC25A45	433	275	387	576	356.6	404.2	396.9	451.6
SLC25A45_6_u	SLC25A45	565	271	385	427	465.3	398.3	394.9	334.8
SLC25A46_1_u	SLC25A46	168	173	184	138	138.4	254.3	188.7	108.2
SLC25A46_2_u	SLC25A46	237	135	202	399	195.2	198.4	207.2	312.8
SLC25A46_3_u	SLC25A46	842	616	669	775	693.4	905.3	686.2	607.6
SLC25A46_4_u	SLC25A46	1249	577	692	1063	1028.6	848	709.7	833.4
SLC25A46_5_u	SLC25A46	811	461	736	745	667.9	677.5	754.9	584.1
SLC25A46_6_u	SLC25A46	526	475	681	613	433.2	698.1	698.5	480.6
SLC25A47_1_u	SLC25A47	705	369	483	721	580.6	542.3	495.4	565.2
SLC25A47_2_u	SLC25A47	1107	684	964	1178	911.7	1005.3	988.7	923.5
SLC25A47_3_u	SLC25A47	1042	589	713	767	858.1	865.7	731.3	601.3
SLC25A47_4_u	SLC25A47	519	372	476	762	427.4	546.7	488.2	597.4
SLC25A47_5_u	SLC25A47	990	663	906	1321	815.3	974.4	929.2	1035.6
SLC25A47_6_u	SLC25A47	1677	837	1202	1541	1381.1	1230.2	1232.8	1208.1
SLC25A48_1_u	SLC25A48	1143	653	871	1129	941.3	959.7	893.3	885.1
SLC25A48_2_u	SLC25A48	952	498	623	1065	784	731.9	639	834.9
SLC25A48_3_u	SLC25A48	575	282	578	565	473.5	414.5	592.8	442.9
SLC25A48_4_u	SLC25A48	396	257	317	434	326.1	377.7	325.1	340.2
SLC25A48_5_u	SLC25A48	868	475	733	1099	714.8	698.1	751.8	861.6
SLC25A48_6_u	SLC25A48	685	313	493	754	564.1	460	505.6	591.1
SLC25A5_1_u	SLC25A5	555	258	540	629	457.1	379.2	553.8	493.1
SLC25A5_2_u	SLC25A5	1393	683	1204	1726	1147.2	1003.8	1234.9	1353.1
SLC25A5_3_u	SLC25A5	749	491	751	849	616.8	721.6	770.3	665.6
SLC25A5_4_u	SLC25A5	672	361	661	829	553.4	530.6	678	649.9
SLC25A5_5_u	SLC25A5	433	221	220	396	356.6	324.8	225.6	310.5
SLC25A51_1_m2a2	SLC25A51	1476	646	1082	1249	1215.6	949.4	1109.8	979.2
SLC25A51_2_a2	SLC25A51	1120	558	824	1022	922.4	820.1	845.1	801.2
SLC25A51_3_a2	SLC25A51	789	637	816	1137	649.8	936.2	836.9	891.4
SLC25A51_4_a2	SLC25A51	631	315	421	484	519.7	463	431.8	379.4
SLC25A51_5_m4a2	SLC25A51	868	449	709	1273	714.8	659.9	727.2	998
SLC25A51_6_m4a2	SLC25A51	148	128	119	220	121.9	188.1	122.1	172.5
SLC25A52_1_u	SLC25A52	933	500	801	860	768.4	734.9	821.5	674.2
SLC25A52_2_u	SLC25A52	802	453	589	553	660.5	665.8	604.1	433.5
SLC25A52_3_u	SLC25A52	473	252	248	488	389.5	370.4	254.4	382.6
SLC25A52_4_u	SLC25A52	599	509	701	620	493.3	748.1	719	486.1
SLC25A52_5_u	SLC25A52	433	209	311	485	356.6	307.2	319	380.2
SLC25A52_6_u	SLC25A52	1302	531	1068	1364	1072.3	780.4	1095.4	1069.3
SLC25A53_1_u	SLC25A53	989	508	765	1004	814.5	746.6	784.6	787.1
SLC25A53_2_u	SLC25A53	799	325	746	890	658	477.7	765.1	697.7
SLC25A53_3_u	SLC25A53	906	549	647	872	746.1	806.9	663.6	683.6
SLC25A53_4_u	SLC25A53	2666	1754	2073	3613	2195.6	2577.9	2126.2	2832.5
SLC25A53_5_u	SLC25A53	1193	543	939	1113	982.5	798.1	963.1	872.6
SLC25A6_1_u	SLC25A6	841	494	610	763	692.6	726	625.6	598.2
SLC25A6_2_u	SLC25A6	772	393	610	618	635.8	577.6	625.6	484.5
SLC25A6_3_u	SLC25A6	532	322	480	509	438.1	473.2	492.3	399
SLC25A6_4_u	SLC25A6	934	614	767	983	769.2	902.4	786.7	770.6
SLC25A6_5_u	SLC25A6	497	214	369	528	409.3	314.5	378.5	413.9
SLC25A6_6_u	SLC25A6	694	343	626	900	571.5	504.1	642.1	705.6
SLC26A1_1_a2	SLC26A1	602	290	418	586	495.8	426.2	428.7	459.4
SLC26A1_2_a2	SLC26A1	773	462	738	979	636.6	679	756.9	767.5
SLC26A1_3_a2	SLC26A1	775	411	462	830	638.3	604.1	473.8	650.7
SLC26A1_4_a2	SLC26A1	1033	506	1027	1044	850.7	743.7	1053.3	818.5
SLC26A1_5_a2	SLC26A1	703	325	583	683	579	477.7	598	535.4
SLC26A1_6_a2	SLC26A1	377	225	332	510	310.5	330.7	340.5	399.8
SLC26A10_1_u	SLC26A10	116	75	67	72	95.5	110.2	68.7	56.4
SLC26A10_2_u	SLC26A10	456	241	409	355	375.5	354.2	419.5	278.3
SLC26A10_3_u	SLC26A10	1023	701	974	1301	842.5	1030.3	999	1019.9
SLC26A10_4_u	SLC26A10	879	430	617	964	723.9	632	632.8	755.7
SLC26A10_5_u	SLC26A10	493	357	577	456	406	524.7	591.8	357.5
SLC26A10_6_u	SLC26A10	767	508	647	1217	631.7	746.6	663.6	954.1
SLC26A11_1_u	SLC26A11	478	269	459	441	393.7	395.4	470.8	345.7
SLC26A11_2_u	SLC26A11	366	228	286	297	301.4	335.1	293.3	232.8
SLC26A11_3_u	SLC26A11	969	489	652	889	798	718.7	668.7	696.9
SLC26A11_4_u	SLC26A11	540	324	388	453	444.7	476.2	398	355.1
SLC26A11_5_u	SLC26A11	623	448	452	679	513.1	658.4	463.6	532.3
SLC26A11_6_u	SLC26A11	859	457	524	784	707.4	671.7	537.4	614.6
SLC26A2_1_u	SLC26A2	490	215	288	521	403.5	316	295.4	408.4
SLC26A2_2_u	SLC26A2	1012	531	816	1042	833.4	780.4	836.9	816.9
SLC26A2_3_u	SLC26A2	707	473	806	1042	582.2	695.2	826.7	816.9
SLC26A2_4_u	SLC26A2	659	382	460	810	542.7	561.4	471.8	635
SLC26A2_5_u	SLC26A2	1091	497	976	986	898.5	730.5	1001	773
SLC26A2_6_u	SLC26A2	979	473	655	866	806.3	695.2	671.8	678.9
SLC26A3_1_u	SLC26A3	899	643	799	1094	740.4	945	819.5	857.7
SLC26A3_2_u	SLC26A3	775	407	649	789	638.3	598.2	665.6	618.5
SLC26A3_3_u	SLC26A3	1090	445	886	1213	897.7	654	908.7	950.9
SLC26A3_4_u	SLC26A3	238	232	302	300	196	341	309.7	235.2
SLC26A3_5_u	SLC26A3	1321	643	1058	1177	1087.9	945	1085.1	922.7
SLC26A3_6_u	SLC26A3	590	375	371	468	485.9	551.1	380.5	366.9
SLC26A4_1_u	SLC26A4	1218	769	888	959	1003.1	1130.2	910.8	751.8
SLC26A4_2_u	SLC26A4	779	572	689	1084	641.5	840.7	706.7	849.8
SLC26A4_3_u	SLC26A4	916	548	888	1278	754.4	805.4	910.8	1001.9
SLC26A4_4_u	SLC26A4	581	302	327	550	478.5	443.9	335.4	431.2
SLC26A4_5_u	SLC26A4	1828	907	1360	1670	1505.4	1333	1394.9	1309.2
SLC26A4_6_u	SLC26A4	743	327	525	679	611.9	480.6	538.5	532.3
SLC26A5_1_u	SLC26A5	763	482	660	993	628.4	708.4	676.9	778.5
SLC26A5_2_u	SLC26A5	163	62	167	167	134.2	91.1	171.3	130.9
SLC26A5_3_u	SLC26A5	1111	729	920	1066	915	1071.4	943.6	835.7
SLC26A5_4_u	SLC26A5	913	645	860	1289	751.9	948	882.1	1010.5
SLC26A5_5_u	SLC26A5	704	317	511	644	579.8	465.9	524.1	504.9
SLC26A5_6_u	SLC26A5	425	269	436	618	350	395.4	447.2	484.5
SLC26A6_1_u	SLC26A6	328	238	321	516	270.1	349.8	329.2	404.5
SLC26A6_2_u	SLC26A6	482	327	439	377	397	480.6	450.3	295.6
SLC26A6_3_u	SLC26A6	739	410	504	700	608.6	602.6	516.9	548.8
SLC26A6_4_u	SLC26A6	711	351	522	1115	585.5	515.9	535.4	874.1
SLC26A6_5_u	SLC26A6	1632	822	1211	1909	1344	1208.1	1242.1	1496.6
SLC26A6_6_u	SLC26A6	1137	529	919	1258	936.4	777.5	942.6	986.2
SLC26A7_1_u	SLC26A7	862	355	618	621	709.9	521.8	633.8	486.8
SLC26A7_2_u	SLC26A7	792	330	693	822	652.3	485	710.8	644.4
SLC26A7_3_u	SLC26A7	1225	663	933	1322	1008.8	974.4	956.9	1036.4
SLC26A7_4_u	SLC26A7	707	416	664	741	582.2	611.4	681	580.9
SLC26A7_5_u	SLC26A7	1105	480	998	933	910	705.5	1023.6	731.4
SLC26A7_6_u	SLC26A7	308	143	231	481	253.7	210.2	236.9	377.1
SLC26A8_1_u	SLC26A8	633	259	380	408	521.3	380.7	389.7	319.9
SLC26A8_2_u	SLC26A8	629	435	671	900	518	639.3	688.2	705.6
SLC26A8_3_u	SLC26A8	787	584	623	880	648.1	858.3	639	689.9
SLC26A8_4_u	SLC26A8	514	333	547	531	423.3	489.4	561	416.3
SLC26A8_5_u	SLC26A8	1057	651	853	1242	870.5	956.8	874.9	973.7
SLC26A8_6_u	SLC26A8	794	492	729	967	653.9	723.1	747.7	758.1
SLC26A9_1_u	SLC26A9	1308	858	1269	1589	1077.2	1261	1301.5	1245.7
SLC26A9_2_u	SLC26A9	1087	650	850	980	895.2	955.3	871.8	768.3
SLC26A9_3_u	SLC26A9	773	454	703	890	636.6	667.3	721	697.7
SLC26A9_4_u	SLC26A9	720	376	428	734	593	552.6	439	575.4
SLC26A9_5_u	SLC26A9	195	129	245	298	160.6	189.6	251.3	233.6
SLC26A9_6_u	SLC26A9	680	425	500	630	560	624.6	512.8	493.9
SLC27A1_1_u	SLC27A1	1403	826	914	1389	1155.4	1214	937.4	1088.9
SLC27A1_2_u	SLC27A1	310	173	235	229	255.3	254.3	241	179.5
SLC27A1_3_u	SLC27A1	817	330	588	565	672.8	485	603.1	442.9
SLC27A1_4_u	SLC27A1	111	45	87	180	91.4	66.1	89.2	141.1
SLC27A1_5_u	SLC27A1	481	170	441	624	396.1	249.9	452.3	489.2
SLC27A1_6_u	SLC27A1	908	420	778	848	747.8	617.3	798	664.8
SLC27A2_1_a2	SLC27A2	406	215	298	406	334.4	316	305.6	318.3
SLC27A2_2_a2	SLC27A2	405	267	329	525	333.5	392.4	337.4	411.6
SLC27A2_3_a2	SLC27A2	541	204	310	474	445.5	299.8	318	371.6
SLC27A2_4_a2	SLC27A2	848	440	675	919	698.4	646.7	692.3	720.5
SLC27A2_5_u	SLC27A2	837	485	826	1015	689.3	712.8	847.2	795.7
SLC27A2_6_u	SLC27A2	986	565	957	849	812	830.4	981.5	665.6
SLC27A3_1_u	SLC27A3	1058	670	804	1288	871.3	984.7	824.6	1009.7
SLC27A3_2_u	SLC27A3	894	526	528	773	736.3	773.1	541.5	606
SLC27A3_3_u	SLC27A3	486	356	410	673	400.2	523.2	420.5	527.6
SLC27A3_4_u	SLC27A3	226	111	220	259	186.1	163.1	225.6	203
SLC27A3_5_u	SLC27A3	722	493	667	817	594.6	724.6	684.1	640.5
SLC27A3_6_u	SLC27A3	695	368	651	650	572.4	540.9	667.7	509.6
SLC27A4_1_u	SLC27A4	685	263	419	511	564.1	386.5	429.7	400.6
SLC27A4_2_u	SLC27A4	817	359	470	741	672.8	527.6	482.1	580.9
SLC27A4_3_u	SLC27A4	1248	709	982	1104	1027.8	1042	1007.2	865.5
SLC27A4_4_u	SLC27A4	624	278	451	589	513.9	408.6	462.6	461.8
SLC27A4_5_u	SLC27A4	660	498	497	643	543.5	731.9	509.7	504.1
SLC27A4_6_u	SLC27A4	832	387	576	689	685.2	568.8	590.8	540.2
SLC27A5_1_u	SLC27A5	1570	717	1278	1682	1293	1053.8	1310.8	1318.6
SLC27A5_2_u	SLC27A5	515	364	593	693	424.1	535	608.2	543.3
SLC27A5_3_u	SLC27A5	769	321	546	857	633.3	471.8	560	671.9
SLC27A5_4_u	SLC27A5	982	387	583	795	808.7	568.8	598	623.3
SLC27A5_5_u	SLC27A5	424	287	511	512	349.2	421.8	524.1	401.4
SLC27A5_6_u	SLC27A5	1446	738	1177	1508	1190.9	1084.7	1207.2	1182.2
SLC27A6_1_u	SLC27A6	870	517	804	1146	716.5	759.8	824.6	898.4
SLC27A6_2_u	SLC27A6	1461	847	1519	1590	1203.2	1244.9	1558	1246.5
SLC27A6_3_u	SLC27A6	1130	838	812	1265	930.6	1231.6	832.8	991.7
SLC27A6_4_u	SLC27A6	1044	539	818	1051	859.8	792.2	839	823.9
SLC27A6_5_u	SLC27A6	783	602	688	1004	644.8	884.8	705.6	787.1
SLC27A6_6_u	SLC27A6	719	489	623	880	592.1	718.7	639	689.9
SLC28A1_1_u	SLC28A1	684	380	590	646	563.3	558.5	605.1	506.4
SLC28A1_2_u	SLC28A1	687	367	587	657	565.8	539.4	602.1	515.1
SLC28A1_3_u	SLC28A1	461	173	241	508	379.7	254.3	247.2	398.3
SLC28A1_4_u	SLC28A1	916	476	750	753	754.4	699.6	769.2	590.3
SLC28A1_5_u	SLC28A1	724	339	714	622	596.2	498.2	732.3	487.6
SLC28A1_6_u	SLC28A1	992	550	729	975	817	808.3	747.7	764.4
SLC28A2_1_a2	SLC28A2	850	388	761	929	700	570.3	780.5	728.3
SLC28A2_2_a2	SLC28A2	923	464	832	733	760.1	681.9	853.3	574.6
SLC28A2_3_a2	SLC28A2	960	489	849	1199	790.6	718.7	870.8	940
SLC28A2_4_a2	SLC28A2	353	176	414	457	290.7	258.7	424.6	358.3
SLC28A2_5_a2	SLC28A2	580	290	499	548	477.7	426.2	511.8	429.6
SLC28A2_6_a2	SLC28A2	710	351	583	1187	584.7	515.9	598	930.6
SLC28A3_1_u	SLC28A3	941	543	653	1055	775	798.1	669.7	827.1
SLC28A3_2_u	SLC28A3	2591	1413	2077	2560	2133.8	2076.7	2130.3	2006.9
SLC28A3_3_u	SLC28A3	585	317	595	977	481.8	465.9	610.3	765.9
SLC28A3_4_u	SLC28A3	1314	653	787	1001	1082.1	959.7	807.2	784.7
SLC28A3_5_u	SLC28A3	749	339	711	643	616.8	498.2	729.2	504.1
SLC29A1_1_u	SLC29A1	561	218	363	518	462	320.4	372.3	406.1
SLC29A1_2_u	SLC29A1	1008	432	821	835	830.1	634.9	842.1	654.6
SLC29A1_3_u	SLC29A1	619	568	565	716	509.8	834.8	579.5	561.3
SLC29A1_4_u	SLC29A1	480	155	425	504	395.3	227.8	435.9	395.1
SLC29A1_5_u	SLC29A1	495	334	427	595	407.7	490.9	438	466.5
SLC29A1_6_u	SLC29A1	447	311	472	606	368.1	457.1	484.1	475.1
SLC29A2_1_u	SLC29A2	609	500	586	903	501.5	734.9	601	707.9
SLC29A2_2_u	SLC29A2	1353	808	987	1440	1114.3	1187.5	1012.3	1128.9
SLC29A2_3_u	SLC29A2	790	375	567	805	650.6	551.1	581.5	631.1
SLC29A2_4_u	SLC29A2	744	327	664	796	612.7	480.6	681	624
SLC29A2_5_u	SLC29A2	466	270	556	646	383.8	396.8	570.3	506.4
SLC29A2_6_u	SLC29A2	666	415	605	632	548.5	609.9	620.5	495.5
SLC29A3_1_u	SLC29A3	839	440	698	681	691	646.7	715.9	533.9
SLC29A3_2_u	SLC29A3	1259	467	968	1135	1036.8	686.4	992.8	889.8
SLC29A3_3_u	SLC29A3	1288	562	786	1216	1060.7	826	806.2	953.3
SLC29A3_4_u	SLC29A3	946	528	825	775	779.1	776	846.2	607.6
SLC29A3_5_u	SLC29A3	810	290	556	556	667.1	426.2	570.3	435.9
SLC29A3_6_u	SLC29A3	709	491	630	1008	583.9	721.6	646.2	790.2
SLC29A4_1_u	SLC29A4	1208	479	938	1357	994.8	704	962.1	1063.8
SLC29A4_2_u	SLC29A4	1444	657	1063	1510	1189.2	965.6	1090.3	1183.8
SLC29A4_3_u	SLC29A4	519	207	449	538	427.4	304.2	460.5	421.8
SLC29A4_4_u	SLC29A4	983	747	946	1090	809.5	1097.9	970.3	854.5
SLC29A4_5_u	SLC29A4	373	337	454	575	307.2	495.3	465.6	450.8
SLC29A4_6_u	SLC29A4	1000	550	631	855	823.5	808.3	647.2	670.3
SLC2A1_1_u	SLC2A1	834	416	800	932	686.8	611.4	820.5	730.7
SLC2A1_2_u	SLC2A1	630	392	658	897	518.8	576.1	674.9	703.2
SLC2A1_3_u	SLC2A1	248	197	260	344	204.2	289.5	266.7	269.7
SLC2A1_4_u	SLC2A1	307	174	331	423	252.8	255.7	339.5	331.6
SLC2A1_5_u	SLC2A1	466	279	468	559	383.8	410.1	480	438.2
SLC2A1_6_u	SLC2A1	677	305	484	846	557.5	448.3	496.4	663.2
SLC2A10_1_u	SLC2A10	745	373	633	669	613.5	548.2	649.2	524.5
SLC2A10_2_u	SLC2A10	1132	586	931	1347	932.3	861.3	954.9	1056
SLC2A10_3_u	SLC2A10	585	388	456	684	481.8	570.3	467.7	536.2
SLC2A10_4_u	SLC2A10	604	341	554	828	497.4	501.2	568.2	649.1
SLC2A10_5_u	SLC2A10	938	453	765	983	772.5	665.8	784.6	770.6
SLC2A10_6_u	SLC2A10	659	347	681	783	542.7	510	698.5	613.8
SLC2A11_1_a2	SLC2A11	509	338	344	708	419.2	496.8	352.8	555
SLC2A11_2_a2	SLC2A11	1088	675	973	1119	896	992.1	998	877.3
SLC2A11_3_a2	SLC2A11	293	136	250	291	241.3	199.9	256.4	228.1
SLC2A11_4_a2	SLC2A11	256	176	297	215	210.8	258.7	304.6	168.6
SLC2A11_5_a2	SLC2A11	575	312	416	330	473.5	458.6	426.7	258.7
SLC2A11_6_a2	SLC2A11	795	438	669	761	654.7	643.7	686.2	596.6
SLC2A12_1_u	SLC2A12	680	189	511	678	560	277.8	524.1	531.5
SLC2A12_2_u	SLC2A12	764	428	539	935	629.2	629	552.8	733
SLC2A12_3_u	SLC2A12	939	446	771	1012	773.3	655.5	790.8	793.4
SLC2A12_4_u	SLC2A12	734	306	592	771	604.5	449.7	607.2	604.4
SLC2A12_5_u	SLC2A12	425	162	378	611	350	238.1	387.7	479
SLC2A12_6_u	SLC2A12	1032	537	902	977	849.9	789.2	925.1	765.9
SLC2A13_1_u	SLC2A13	505	349	473	692	415.9	512.9	485.1	542.5
SLC2A13_2_u	SLC2A13	360	238	320	340	296.5	349.8	328.2	266.5
SLC2A13_3_u	SLC2A13	462	248	354	419	380.5	364.5	363.1	328.5
SLC2A13_4_u	SLC2A13	575	376	381	689	473.5	552.6	390.8	540.2
SLC2A13_5_u	SLC2A13	668	243	570	749	550.1	357.1	584.6	587.2
SLC2A13_6_u	SLC2A13	581	327	458	581	478.5	480.6	469.7	455.5
SLC2A14_1_u	SLC2A14	1227	668	1022	1124	1010.5	981.8	1048.2	881.2
SLC2A14_2_u	SLC2A14	648	430	765	778	533.7	632	784.6	609.9
SLC2A14_3_u	SLC2A14	624	363	603	663	513.9	533.5	618.5	519.8
SLC2A14_4_u	SLC2A14	1002	595	723	1063	825.2	874.5	741.5	833.4
SLC2A14_5_u	SLC2A14	276	238	219	342	227.3	349.8	224.6	268.1
SLC2A14_6_m2a2	SLC2A14	853	595	653	976	702.5	874.5	669.7	765.1
SLC2A2_1_u	SLC2A2	727	226	413	468	598.7	332.2	423.6	366.9
SLC2A2_2_u	SLC2A2	1207	567	772	830	994	833.3	791.8	650.7
SLC2A2_3_u	SLC2A2	600	367	534	665	494.1	539.4	547.7	521.3
SLC2A2_4_u	SLC2A2	426	325	489	752	350.8	477.7	501.5	589.5
SLC2A2_5_u	SLC2A2	899	552	619	1035	740.4	811.3	634.9	811.4
SLC2A2_6_u	SLC2A2	499	255	435	517	411	374.8	446.2	405.3
SLC2A3_1_u	SLC2A3	833	353	479	872	686	518.8	491.3	683.6
SLC2A3_2_m3a2	SLC2A3	771	343	514	750	635	504.1	527.2	588
SLC2A3_3_u	SLC2A3	442	162	272	329	364	238.1	279	257.9
SLC2A3_4_u	SLC2A3	969	645	660	890	798	948	676.9	697.7
SLC2A3_5_u	SLC2A3	521	301	528	656	429.1	442.4	541.5	514.3
SLC2A3_6_m2	SLC2A3	493	270	330	581	406	396.8	338.5	455.5
SLC2A3P1_1_a2	SLC2A3P1	1091	664	740	1252	898.5	975.9	759	981.5
SLC2A3P1_2_a2	SLC2A3P1	384	220	226	520	316.2	323.3	231.8	407.7
SLC2A3P1_3_a2	SLC2A3P1	757	330	386	681	623.4	485	395.9	533.9
SLC2A3P1_4_a2	SLC2A3P1	1618	781	1418	1424	1332.5	1147.9	1454.4	1116.4
SLC2A3P1_5_a2	SLC2A3P1	703	548	761	1069	579	805.4	780.5	838.1
SLC2A3P1_6_a2	SLC2A3P1	1873	984	1395	1968	1542.5	1446.2	1430.8	1542.8
SLC2A4_1_a2	SLC2A4	1297	528	945	1360	1068.1	776	969.2	1066.2
SLC2A4_2_a2	SLC2A4	905	470	572	807	745.3	690.8	586.7	632.7
SLC2A4_3_a2	SLC2A4	851	380	630	755	700.8	558.5	646.2	591.9
SLC2A4_4_a2	SLC2A4	631	412	447	576	519.7	605.5	458.5	451.6
SLC2A4_5_a2	SLC2A4	518	406	357	596	426.6	596.7	366.2	467.2
SLC2A4_6_a2	SLC2A4	803	396	620	831	661.3	582	635.9	651.5
SLC2A5_1_u	SLC2A5	1369	890	1151	1850	1127.4	1308	1180.5	1450.3
SLC2A5_2_u	SLC2A5	770	390	618	706	634.1	573.2	633.8	553.5
SLC2A5_3_u	SLC2A5	1251	619	999	1126	1030.3	909.8	1024.6	882.7
SLC2A5_4_u	SLC2A5	926	407	523	694	762.6	598.2	536.4	544.1
SLC2A5_5_u	SLC2A5	658	510	531	629	541.9	749.6	544.6	493.1
SLC2A5_6_u	SLC2A5	396	254	267	517	326.1	373.3	273.8	405.3
SLC2A6_1_u	SLC2A6	543	406	594	619	447.2	596.7	609.2	485.3
SLC2A6_2_u	SLC2A6	1211	777	1140	1245	997.3	1142	1169.2	976
SLC2A6_3_u	SLC2A6	462	240	588	839	380.5	352.7	603.1	657.7
SLC2A6_4_u	SLC2A6	434	265	377	345	357.4	389.5	386.7	270.5
SLC2A6_5_u	SLC2A6	1072	543	856	987	882.8	798.1	878	773.8
SLC2A6_6_u	SLC2A6	855	427	861	1105	704.1	627.6	883.1	866.3
SLC2A7_1_u	SLC2A7	551	401	476	682	453.8	589.4	488.2	534.7
SLC2A7_2_u	SLC2A7	686	339	393	482	565	498.2	403.1	377.9
SLC2A7_3_u	SLC2A7	1317	674	1062	1390	1084.6	990.6	1089.2	1089.7
SLC2A7_4_u	SLC2A7	911	614	745	808	750.3	902.4	764.1	633.4
SLC2A7_5_u	SLC2A7	917	627	669	942	755.2	921.5	686.2	738.5
SLC2A7_6_u	SLC2A7	598	445	629	820	492.5	654	645.1	642.9
SLC2A8_1_u	SLC2A8	271	171	189	208	223.2	251.3	193.8	163.1
SLC2A8_10_u	SLC2A8	1108	628	719	1108	912.5	923	737.4	868.6
SLC2A8_11_u	SLC2A8	699	456	605	729	575.7	670.2	620.5	571.5
SLC2A8_12_u	SLC2A8	1193	612	840	1261	982.5	899.5	861.5	988.6
SLC2A8_2_u	SLC2A8	217	239	213	264	178.7	351.3	218.5	207
SLC2A8_3_u	SLC2A8	328	187	286	363	270.1	274.8	293.3	284.6
SLC2A8_4_u	SLC2A8	1324	854	1051	1249	1090.4	1255.1	1078	979.2
SLC2A8_5_u	SLC2A8	422	259	463	556	347.5	380.7	474.9	435.9
SLC2A8_6_u	SLC2A8	932	314	567	604	767.5	461.5	581.5	473.5
SLC2A8_7_u	SLC2A8	1316	557	1084	1288	1083.8	818.6	1111.8	1009.7
SLC2A8_8_u	SLC2A8	1300	658	1293	1247	1070.6	967.1	1326.2	977.6
SLC2A8_9_u	SLC2A8	365	206	391	346	300.6	302.8	401	271.3
SLC2A9_1_u	SLC2A9	823	490	625	1057	677.8	720.2	641	828.7
SLC2A9_2_u	SLC2A9	992	722	720	972	817	1061.1	738.5	762
SLC2A9_3_u	SLC2A9	1508	1089	1376	1798	1241.9	1600.5	1411.3	1409.6
SLC2A9_4_u	SLC2A9	764	628	926	1023	629.2	923	949.7	802
SLC2A9_5_u	SLC2A9	760	474	762	841	625.9	696.6	781.5	659.3
SLC2A9_6_u	SLC2A9	1334	792	1120	1348	1098.6	1164	1148.7	1056.8
SLC30A1_1_u	SLC30A1	318	176	478	637	261.9	258.7	490.3	499.4
SLC30A1_2_u	SLC30A1	771	533	860	1217	635	783.4	882.1	954.1
SLC30A1_3_u	SLC30A1	627	271	521	806	516.4	398.3	534.4	631.9
SLC30A1_4_u	SLC30A1	723	427	622	779	595.4	627.6	638	610.7
SLC30A1_5_u	SLC30A1	855	437	753	969	704.1	642.3	772.3	759.7
SLC30A1_6_u	SLC30A1	762	416	894	893	627.5	611.4	916.9	700.1
SLC30A10_1_u	SLC30A10	724	356	688	784	596.2	523.2	705.6	614.6
SLC30A10_2_u	SLC30A10	1099	660	1130	1172	905.1	970	1159	918.8
SLC30A10_3_u	SLC30A10	1129	573	894	1195	929.8	842.1	916.9	936.8
SLC30A10_4_u	SLC30A10	331	221	308	396	272.6	324.8	315.9	310.5
SLC30A10_5_u	SLC30A10	1783	1183	1401	1674	1468.4	1738.7	1436.9	1312.4
SLC30A10_6_u	SLC30A10	287	250	271	514	236.4	367.4	278	403
SLC30A2_1_u	SLC30A2	1024	550	789	938	843.3	808.3	809.2	735.4
SLC30A2_2_u	SLC30A2	489	301	468	630	402.7	442.4	480	493.9
SLC30A2_3_u	SLC30A2	562	263	528	651	462.8	386.5	541.5	510.4
SLC30A2_4_u	SLC30A2	791	459	546	750	651.4	674.6	560	588
SLC30A2_5_u	SLC30A2	819	381	656	724	674.5	560	672.8	567.6
SLC30A2_6_u	SLC30A2	1255	573	672	910	1033.6	842.1	689.2	713.4
SLC30A3_1_u	SLC30A3	1034	539	657	1126	851.5	792.2	673.9	882.7
SLC30A3_2_u	SLC30A3	1060	654	882	1063	873	961.2	904.6	833.4
SLC30A3_3_u	SLC30A3	715	350	651	722	588.8	514.4	667.7	566
SLC30A3_4_u	SLC30A3	493	376	364	511	406	552.6	373.3	400.6
SLC30A3_5_u	SLC30A3	161	86	153	205	132.6	126.4	156.9	160.7
SLC30A3_6_u	SLC30A3	663	427	514	659	546	627.6	527.2	516.6
SLC30A4_1_a2	SLC30A4	633	379	566	953	521.3	557	580.5	747.1
SLC30A4_2_a2	SLC30A4	1009	524	737	983	831	770.1	755.9	770.6
SLC30A4_3_a2	SLC30A4	570	360	598	715	469.4	529.1	613.3	560.5
SLC30A4_4_a2	SLC30A4	747	453	473	578	615.2	665.8	485.1	453.1
SLC30A4_5_a2	SLC30A4	678	299	484	598	558.4	439.4	496.4	468.8
SLC30A4_6_a2	SLC30A4	854	487	550	690	703.3	715.8	564.1	540.9
SLC30A5_1_u	SLC30A5	258	208	223	246	212.5	305.7	228.7	192.9
SLC30A5_2_u	SLC30A5	556	276	505	464	457.9	405.6	518	363.8
SLC30A5_3_u	SLC30A5	1591	1072	1455	1674	1310.3	1575.5	1492.3	1312.4
SLC30A5_4_u	SLC30A5	1024	621	1014	1320	843.3	912.7	1040	1034.8
SLC30A5_5_u	SLC30A5	426	206	446	611	350.8	302.8	457.4	479
SLC30A5_6_u	SLC30A5	618	329	372	617	509	483.5	381.5	483.7
SLC30A6_1_u	SLC30A6	2301	1015	1480	2301	1895	1491.8	1518	1803.9
SLC30A6_2_u	SLC30A6	443	306	301	364	364.8	449.7	308.7	285.4
SLC30A6_3_u	SLC30A6	875	391	741	1052	720.6	574.7	760	824.7
SLC30A6_4_u	SLC30A6	1212	1005	1300	1442	998.1	1477.1	1333.3	1130.5
SLC30A6_5_u	SLC30A6	1044	428	629	971	859.8	629	645.1	761.2
SLC30A6_6_u	SLC30A6	1043	592	779	1028	859	870.1	799	805.9
SLC30A7_1_u	SLC30A7	1954	1090	1379	1852	1609.2	1602	1414.4	1451.9
SLC30A7_2_u	SLC30A7	1032	550	832	1183	849.9	808.3	853.3	927.4
SLC30A7_3_u	SLC30A7	537	203	426	375	442.2	298.4	436.9	294
SLC30A7_4_u	SLC30A7	655	314	429	474	539.4	461.5	440	371.6
SLC30A7_5_u	SLC30A7	352	306	445	557	289.9	449.7	456.4	436.7
SLC30A7_6_u	SLC30A7	852	430	554	852	701.7	632	568.2	667.9
SLC30A8_1_u	SLC30A8	1077	620	986	1469	887	911.2	1011.3	1151.6
SLC30A8_2_u	SLC30A8	1053	714	746	1070	867.2	1049.4	765.1	838.8
SLC30A8_3_u	SLC30A8	966	779	820	1061	795.5	1144.9	841	831.8
SLC30A8_4_u	SLC30A8	1712	780	1388	1639	1409.9	1146.4	1423.6	1284.9
SLC30A8_5_u	SLC30A8	867	574	682	1032	714	843.6	699.5	809.1
SLC30A8_6_u	SLC30A8	1445	852	1071	1171	1190	1252.2	1098.5	918
SLC30A9_1_u	SLC30A9	1212	868	1003	1071	998.1	1275.7	1028.7	839.6
SLC30A9_2_u	SLC30A9	1084	462	760	1047	892.7	679	779.5	820.8
SLC30A9_3_u	SLC30A9	685	271	557	613	564.1	398.3	571.3	480.6
SLC30A9_4_u	SLC30A9	623	317	456	567	513.1	465.9	467.7	444.5
SLC30A9_5_u	SLC30A9	1165	790	1175	1415	959.4	1161.1	1205.1	1109.3
SLC30A9_6_u	SLC30A9	833	574	663	905	686	843.6	680	709.5
SLC31A1_1_a2	SLC31A1	1181	695	850	1073	972.6	1021.5	871.8	841.2
SLC31A1_2_a2	SLC31A1	978	622	924	1146	805.4	914.2	947.7	898.4
SLC31A1_3_a2	SLC31A1	859	503	492	707	707.4	739.3	504.6	554.3
SLC31A1_4_a2	SLC31A1	821	519	716	1031	676.1	762.8	734.4	808.3
SLC31A1_5_a2	SLC31A1	1210	783	745	1095	996.5	1150.8	764.1	858.4
SLC31A1_6_a2	SLC31A1	1578	768	1133	1391	1299.6	1128.7	1162.1	1090.5
SLC31A2_1_a2	SLC31A2	862	594	529	1136	709.9	873	542.6	890.6
SLC31A2_2_a2	SLC31A2	649	279	381	671	534.5	410.1	390.8	526
SLC31A2_3_a2	SLC31A2	1263	819	801	1286	1040.1	1203.7	821.5	1008.2
SLC31A2_4_a2	SLC31A2	986	759	1010	1002	812	1115.5	1035.9	785.5
SLC31A2_5_a2	SLC31A2	83	105	44	40	68.4	154.3	45.1	31.4
SLC31A2_6_a2	SLC31A2	705	532	500	1008	580.6	781.9	512.8	790.2
SLC32A1_1_u	SLC32A1	177	75	194	101	145.8	110.2	199	79.2
SLC32A1_2_u	SLC32A1	389	164	231	337	320.4	241	236.9	264.2
SLC32A1_3_u	SLC32A1	715	404	671	828	588.8	593.8	688.2	649.1
SLC32A1_4_u	SLC32A1	147	195	164	164	121.1	286.6	168.2	128.6
SLC32A1_5_u	SLC32A1	849	358	614	893	699.2	526.2	629.7	700.1
SLC32A1_6_u	SLC32A1	1288	669	786	1174	1060.7	983.2	806.2	920.4
SLC33A1_1_u	SLC33A1	1422	548	981	1030	1171.1	805.4	1006.2	807.5
SLC33A1_2_u	SLC33A1	970	553	876	964	798.8	812.8	898.5	755.7
SLC33A1_3_u	SLC33A1	325	190	277	339	267.7	279.2	284.1	265.8
SLC33A1_4_u	SLC33A1	462	294	304	485	380.5	432.1	311.8	380.2
SLC33A1_5_u	SLC33A1	367	189	348	357	302.2	277.8	356.9	279.9
SLC33A1_6_u	SLC33A1	583	211	384	434	480.1	310.1	393.8	340.2
SLC34A1_1_u	SLC34A1	671	336	461	641	552.6	493.8	472.8	502.5
SLC34A1_2_u	SLC34A1	1084	697	917	1244	892.7	1024.4	940.5	975.3
SLC34A1_3_u	SLC34A1	1165	704	955	1103	959.4	1034.7	979.5	864.7
SLC34A1_4_u	SLC34A1	1250	671	1074	1304	1029.4	986.2	1101.5	1022.3
SLC34A1_5_u	SLC34A1	634	348	457	579	522.1	511.5	468.7	453.9
SLC34A1_6_u	SLC34A1	620	392	489	599	510.6	576.1	501.5	469.6
SLC34A2_1_u	SLC34A2	348	216	230	361	286.6	317.5	235.9	283
SLC34A2_2_u	SLC34A2	556	387	476	708	457.9	568.8	488.2	555
SLC34A2_3_u	SLC34A2	1324	574	962	1213	1090.4	843.6	986.7	950.9
SLC34A2_4_u	SLC34A2	963	469	677	1065	793.1	689.3	694.4	834.9
SLC34A2_5_u	SLC34A2	846	556	830	990	696.7	817.2	851.3	776.1
SLC34A2_6_u	SLC34A2	744	466	493	525	612.7	684.9	505.6	411.6
SLC34A3_1_u	SLC34A3	538	249	486	621	443.1	366	498.5	486.8
SLC34A3_2_u	SLC34A3	918	490	624	828	756	720.2	640	649.1
SLC34A3_3_u	SLC34A3	1034	314	610	965	851.5	461.5	625.6	756.5
SLC34A3_4_u	SLC34A3	980	548	708	790	807.1	805.4	726.2	619.3
SLC34A3_5_u	SLC34A3	1088	677	959	1190	896	995	983.6	932.9
SLC34A3_6_u	SLC34A3	936	671	778	982	770.8	986.2	798	769.9
SLC35A1_1_a2	SLC35A1	529	366	351	410	435.7	537.9	360	321.4
SLC35A1_2_a2	SLC35A1	745	453	538	485	613.5	665.8	551.8	380.2
SLC35A1_3_a2	SLC35A1	946	551	732	624	779.1	809.8	750.8	489.2
SLC35A1_4_a2	SLC35A1	542	270	451	430	446.4	396.8	462.6	337.1
SLC35A1_5_a2	SLC35A1	619	308	339	456	509.8	452.7	347.7	357.5
SLC35A1_6_a2	SLC35A1	639	304	456	406	526.2	446.8	467.7	318.3
SLC35A2_1_u	SLC35A2	336	264	251	403	276.7	388	257.4	315.9
SLC35A2_2_u	SLC35A2	416	198	257	266	342.6	291	263.6	208.5
SLC35A2_3_u	SLC35A2	861	525	601	764	709.1	771.6	616.4	598.9
SLC35A2_4_u	SLC35A2	868	510	628	722	714.8	749.6	644.1	566
SLC35A2_5_u	SLC35A2	1005	513	812	927	827.7	754	832.8	726.7
SLC35A2_6_u	SLC35A2	366	200	427	477	301.4	293.9	438	374
SLC35A3_1_a2	SLC35A3	904	496	902	1071	744.5	729	925.1	839.6
SLC35A3_2_a2	SLC35A3	435	293	412	461	358.2	430.6	422.6	361.4
SLC35A3_3_a2	SLC35A3	961	498	754	908	791.4	731.9	773.3	711.8
SLC35A3_4_a2	SLC35A3	538	193	365	436	443.1	283.7	374.4	341.8
SLC35A3_5_a2	SLC35A3	1472	884	1182	1428	1212.3	1299.2	1212.3	1119.5
SLC35A3_6_a2	SLC35A3	1113	539	708	925	916.6	792.2	726.2	725.2
SLC35A4_1_a2	SLC35A4	771	465	645	673	635	683.4	661.5	527.6
SLC35A4_2_a2	SLC35A4	1532	759	1303	1589	1261.7	1115.5	1336.4	1245.7
SLC35A4_3_a2	SLC35A4	734	408	546	840	604.5	599.6	560	658.5
SLC35A4_4_a2	SLC35A4	403	163	313	331	331.9	239.6	321	259.5
SLC35A4_5_a2	SLC35A4	922	559	766	1071	759.3	821.6	785.6	839.6
SLC35A4_6_a2	SLC35A4	424	151	297	290	349.2	221.9	304.6	227.3
SLC35A5_1_u	SLC35A5	467	214	278	480	384.6	314.5	285.1	376.3
SLC35A5_2_u	SLC35A5	758	404	745	825	624.3	593.8	764.1	646.8
SLC35A5_3_u	SLC35A5	761	467	515	804	626.7	686.4	528.2	630.3
SLC35A5_4_u	SLC35A5	424	379	501	728	349.2	557	513.8	570.7
SLC35A5_5_u	SLC35A5	685	426	551	860	564.1	626.1	565.1	674.2
SLC35A5_6_u	SLC35A5	559	177	336	495	460.4	260.1	344.6	388.1
SLC35B1_1_u	SLC35B1	546	191	457	552	449.7	280.7	468.7	432.7
SLC35B1_2_u	SLC35B1	534	357	354	575	439.8	524.7	363.1	450.8
SLC35B1_3_u	SLC35B1	766	385	611	829	630.8	565.8	626.7	649.9
SLC35B1_4_u	SLC35B1	582	231	370	523	479.3	339.5	379.5	410
SLC35B1_5_u	SLC35B1	307	196	259	360	252.8	288.1	265.6	282.2
SLC35B1_6_u	SLC35B1	503	303	430	516	414.2	445.3	441	404.5
SLC35B2_1_u	SLC35B2	887	468	497	981	730.5	687.8	509.7	769.1
SLC35B2_2_u	SLC35B2	1277	627	759	1306	1051.7	921.5	778.5	1023.9
SLC35B2_3_u	SLC35B2	840	364	646	738	691.8	535	662.6	578.6
SLC35B2_4_u	SLC35B2	616	394	570	636	507.3	579.1	584.6	498.6
SLC35B2_5_u	SLC35B2	699	365	545	618	575.7	536.4	559	484.5
SLC35B2_6_u	SLC35B2	264	171	268	436	217.4	251.3	274.9	341.8
SLC35B3_1_u	SLC35B3	486	331	465	392	400.2	486.5	476.9	307.3
SLC35B3_2_u	SLC35B3	1024	467	931	1275	843.3	686.4	954.9	999.6
SLC35B3_3_u	SLC35B3	1176	635	1042	1243	968.5	933.3	1068.7	974.5
SLC35B3_4_u	SLC35B3	1016	541	1016	1153	836.7	795.1	1042.1	903.9
SLC35B3_5_u	SLC35B3	790	458	509	888	650.6	673.1	522.1	696.2
SLC35B3_6_u	SLC35B3	893	646	904	1174	735.4	949.4	927.2	920.4
SLC35B4_1_u	SLC35B4	450	263	374	396	370.6	386.5	383.6	310.5
SLC35B4_2_u	SLC35B4	1176	666	835	1154	968.5	978.8	856.4	904.7
SLC35B4_3_u	SLC35B4	1077	523	967	1365	887	768.7	991.8	1070.1
SLC35B4_4_u	SLC35B4	371	312	276	505	305.5	458.6	283.1	395.9
SLC35B4_5_u	SLC35B4	1373	623	1152	1255	1130.7	915.6	1181.5	983.9
SLC35B4_6_u	SLC35B4	613	487	639	761	504.8	715.8	655.4	596.6
SLC35C1_1_u	SLC35C1	663	260	548	600	546	382.1	562.1	470.4
SLC35C1_2_u	SLC35C1	1356	633	918	1405	1116.7	930.3	941.5	1101.5
SLC35C1_3_u	SLC35C1	847	448	491	732	697.5	658.4	503.6	573.9
SLC35C1_4_u	SLC35C1	310	222	299	431	255.3	326.3	306.7	337.9
SLC35C1_5_u	SLC35C1	476	266	436	502	392	390.9	447.2	393.6
SLC35C1_6_u	SLC35C1	393	219	398	554	323.7	321.9	408.2	434.3
SLC35C2_1_u	SLC35C2	982	619	972	1125	808.7	909.8	996.9	882
SLC35C2_2_u	SLC35C2	656	317	592	646	540.2	465.9	607.2	506.4
SLC35C2_3_u	SLC35C2	160	67	126	206	131.8	98.5	129.2	161.5
SLC35C2_4_u	SLC35C2	708	283	457	495	583.1	415.9	468.7	388.1
SLC35C2_5_u	SLC35C2	596	406	701	812	490.8	596.7	719	636.6
SLC35C2_6_u	SLC35C2	496	291	389	527	408.5	427.7	399	413.1
SLC35D1_1_u	SLC35D1	692	361	573	887	569.9	530.6	587.7	695.4
SLC35D1_2_u	SLC35D1	331	231	299	334	272.6	339.5	306.7	261.8
SLC35D1_3_u	SLC35D1	1323	779	1536	1533	1089.6	1144.9	1575.4	1201.8
SLC35D1_4_u	SLC35D1	1076	584	710	1095	886.1	858.3	728.2	858.4
SLC35D1_5_u	SLC35D1	1009	609	913	956	831	895.1	936.4	749.5
SLC35D1_6_u	SLC35D1	1231	647	991	1428	1013.8	950.9	1016.4	1119.5
SLC35D2_1_u	SLC35D2	709	213	448	652	583.9	313.1	459.5	511.1
SLC35D2_2_u	SLC35D2	743	265	447	748	611.9	389.5	458.5	586.4
SLC35D2_3_u	SLC35D2	463	217	437	491	381.3	318.9	448.2	384.9
SLC35D2_4_u	SLC35D2	500	349	349	551	411.8	512.9	358	432
SLC35D2_5_u	SLC35D2	412	172	289	416	339.3	252.8	296.4	326.1
SLC35D2_6_u	SLC35D2	506	285	404	463	416.7	418.9	414.4	363
SLC35D3_1_u	SLC35D3	715	257	548	708	588.8	377.7	562.1	555
SLC35D3_2_u	SLC35D3	1396	874	1153	1785	1149.7	1284.5	1182.6	1399.4
SLC35D3_3_u	SLC35D3	674	465	558	803	555.1	683.4	572.3	629.5
SLC35D3_4_u	SLC35D3	1012	538	764	974	833.4	790.7	783.6	763.6
SLC35D3_5_u	SLC35D3	825	622	738	812	679.4	914.2	756.9	636.6
SLC35D3_6_u	SLC35D3	948	497	793	1352	780.7	730.5	813.3	1059.9
SLC35E1_1_a2	SLC35E1	639	282	426	522	526.2	414.5	436.9	409.2
SLC35E1_2_a2	SLC35E1	994	455	613	689	818.6	668.7	628.7	540.2
SLC35E1_3_a2	SLC35E1	412	406	337	577	339.3	596.7	345.6	452.3
SLC35E1_4_a2	SLC35E1	817	473	639	924	672.8	695.2	655.4	724.4
SLC35E1_5_a2	SLC35E1	1143	648	925	1340	941.3	952.4	948.7	1050.5
SLC35E1_6_a2	SLC35E1	1152	711	1071	1121	948.7	1045	1098.5	878.8
SLC35E1P1_1_a2	SLC35E1P1	905	592	844	1303	745.3	870.1	865.6	1021.5
SLC35E1P1_2_a2	SLC35E1P1	1406	1006	1421	1710	1157.9	1478.5	1457.4	1340.6
SLC35E1P1_3_a2	SLC35E1P1	1162	515	841	1089	957	756.9	862.6	853.7
SLC35E1P1_4_a2	SLC35E1P1	1085	487	621	941	893.6	715.8	636.9	737.7
SLC35E1P1_5_a2	SLC35E1P1	1206	717	1039	1131	993.2	1053.8	1065.6	886.7
SLC35E1P1_6_a2	SLC35E1P1	1187	626	1109	1428	977.6	920	1137.4	1119.5
SLC35E2B_1_u	SLC35E2B	1143	705	870	1080	941.3	1036.2	892.3	846.7
SLC35E2B_2_u	SLC35E2B	676	290	505	782	556.7	426.2	518	613.1
SLC35E2B_3_u	SLC35E2B	1194	655	769	1159	983.3	962.7	788.7	908.6
SLC35E2B_4_u	SLC35E2B	1030	537	845	1160	848.3	789.2	866.7	909.4
SLC35E2B_5_m2	SLC35E2B	394	249	463	486	324.5	366	474.9	381
SLC35E2B_6_m2	SLC35E2B	739	373	666	786	608.6	548.2	683.1	616.2
SLC35E3_1_u	SLC35E3	1294	586	993	923	1065.7	861.3	1018.5	723.6
SLC35E3_2_u	SLC35E3	741	465	528	859	610.2	683.4	541.5	673.4
SLC35E3_3_u	SLC35E3	389	170	250	413	320.4	249.9	256.4	323.8
SLC35E3_4_u	SLC35E3	473	286	310	663	389.5	420.3	318	519.8
SLC35E3_5_u	SLC35E3	263	249	321	367	216.6	366	329.2	287.7
SLC35E3_6_u	SLC35E3	657	294	368	555	541.1	432.1	377.4	435.1
SLC35E4_1_u	SLC35E4	952	608	918	1198	784	893.6	941.5	939.2
SLC35E4_2_u	SLC35E4	1219	773	1241	1381	1003.9	1136.1	1272.8	1082.7
SLC35E4_3_u	SLC35E4	989	481	688	842	814.5	706.9	705.6	660.1
SLC35E4_4_u	SLC35E4	1598	834	1126	1884	1316	1225.7	1154.9	1477
SLC35E4_5_u	SLC35E4	827	415	726	955	681.1	609.9	744.6	748.7
SLC35E4_6_u	SLC35E4	1750	766	1428	1948	1441.2	1125.8	1464.6	1527.2
SLC35F1_1_u	SLC35F1	820	379	604	769	675.3	557	619.5	602.9
SLC35F1_2_u	SLC35F1	1094	757	1026	1310	901	1112.6	1052.3	1027
SLC35F1_3_u	SLC35F1	504	270	623	607	415.1	396.8	639	475.9
SLC35F1_4_u	SLC35F1	656	402	533	750	540.2	590.8	546.7	588
SLC35F1_5_u	SLC35F1	1352	773	1258	1856	1113.4	1136.1	1290.3	1455
SLC35F1_6_u	SLC35F1	1223	806	809	1190	1007.2	1184.6	829.7	932.9
SLC35F2_1_u	SLC35F2	739	336	596	838	608.6	493.8	611.3	657
SLC35F2_2_u	SLC35F2	566	364	465	512	466.1	535	476.9	401.4
SLC35F2_3_u	SLC35F2	706	550	632	772	581.4	808.3	648.2	605.2
SLC35F2_4_u	SLC35F2	457	385	497	475	376.4	565.8	509.7	372.4
SLC35F2_5_u	SLC35F2	647	465	568	718	532.8	683.4	582.6	562.9
SLC35F2_6_u	SLC35F2	629	293	515	631	518	430.6	528.2	494.7
SLC35F3_1_u	SLC35F3	1053	606	818	1132	867.2	890.6	839	887.4
SLC35F3_2_u	SLC35F3	1029	444	838	1036	847.4	652.6	859.5	812.2
SLC35F3_3_u	SLC35F3	841	520	674	1096	692.6	764.3	691.3	859.2
SLC35F3_4_u	SLC35F3	720	301	660	854	593	442.4	676.9	669.5
SLC35F3_5_u	SLC35F3	1054	608	960	1186	868	893.6	984.6	929.8
SLC35F3_6_u	SLC35F3	1153	579	949	1328	949.6	851	973.3	1041.1
SLC35F4_1_u	SLC35F4	1106	468	750	1100	910.8	687.8	769.2	862.4
SLC35F4_2_u	SLC35F4	993	641	875	983	817.8	942.1	897.4	770.6
SLC35F4_3_u	SLC35F4	1055	594	699	1005	868.8	873	716.9	787.9
SLC35F4_4_u	SLC35F4	487	404	502	608	401.1	593.8	514.9	476.7
SLC35F4_5_u	SLC35F4	619	265	521	445	509.8	389.5	534.4	348.9
SLC35F4_6_u	SLC35F4	936	515	936	1049	770.8	756.9	960	822.4
SLC35F5_1_u	SLC35F5	744	291	598	477	612.7	427.7	613.3	374
SLC35F5_2_u	SLC35F5	882	548	687	899	726.4	805.4	704.6	704.8
SLC35F5_3_u	SLC35F5	1072	421	523	915	882.8	618.8	536.4	717.3
SLC35F5_4_u	SLC35F5	1138	519	971	1340	937.2	762.8	995.9	1050.5
SLC35F5_5_u	SLC35F5	741	373	598	713	610.2	548.2	613.3	559
SLC35F5_6_u	SLC35F5	640	473	435	591	527.1	695.2	446.2	463.3
SLC35F6_1_a2	SLC35F6	914	445	658	946	752.7	654	674.9	741.6
SLC35F6_2_a2	SLC35F6	692	648	517	872	569.9	952.4	530.3	683.6
SLC35F6_3_a2	SLC35F6	699	295	479	532	575.7	433.6	491.3	417.1
SLC35F6_4_a2	SLC35F6	684	242	277	598	563.3	355.7	284.1	468.8
SLC35F6_5_a2	SLC35F6	907	502	600	1105	747	737.8	615.4	866.3
SLC35F6_6_a2	SLC35F6	1037	523	772	982	854	768.7	791.8	769.9
SLC35G1_1_u	SLC35G1	372	158	227	339	306.4	232.2	232.8	265.8
SLC35G1_2_u	SLC35G1	350	290	317	447	288.2	426.2	325.1	350.4
SLC35G1_3_u	SLC35G1	973	535	797	1119	801.3	786.3	817.4	877.3
SLC35G1_4_u	SLC35G1	412	384	360	423	339.3	564.4	369.2	331.6
SLC35G1_5_u	SLC35G1	708	498	601	982	583.1	731.9	616.4	769.9
SLC35G2_1_a2	SLC35G2	829	596	762	1040	682.7	876	781.5	815.3
SLC35G2_2_a2	SLC35G2	749	537	984	1007	616.8	789.2	1009.2	789.5
SLC35G2_3_a2	SLC35G2	1460	840	1337	1631	1202.4	1234.6	1371.3	1278.6
SLC35G2_4_a2	SLC35G2	1043	587	989	1183	859	862.7	1014.4	927.4
SLC35G2_5_a2	SLC35G2	993	488	887	985	817.8	717.2	909.7	772.2
SLC35G2_6_a2	SLC35G2	893	452	674	979	735.4	664.3	691.3	767.5
SLC35G3_1_u	SLC35G3	1143	645	1104	1557	941.3	948	1132.3	1220.6
SLC35G3_2_m2a2	SLC35G3	1342	577	1188	1219	1105.2	848	1218.5	955.7
SLC35G3_3_u	SLC35G3	1904	1030	1227	1498	1568	1513.8	1258.5	1174.4
SLC35G3_4_u	SLC35G3	365	198	395	520	300.6	291	405.1	407.7
SLC35G3_5_u	SLC35G3	950	466	444	1001	782.4	684.9	455.4	784.7
SLC35G3_6_u	SLC35G3	1109	615	784	1345	913.3	903.9	804.1	1054.4
SLC35G4_1_u	SLC35G4	1153	601	1037	1293	949.6	883.3	1063.6	1013.7
SLC35G4_2_u	SLC35G4	937	398	736	853	771.7	584.9	754.9	668.7
SLC35G4_3_u	SLC35G4	340	247	276	455	280	363	283.1	356.7
SLC35G4_4_u	SLC35G4	739	525	861	853	608.6	771.6	883.1	668.7
SLC35G4_5_u	SLC35G4	762	250	485	576	627.5	367.4	497.4	451.6
SLC35G4_6_u	SLC35G4	1043	762	946	1267	859	1119.9	970.3	993.3
SLC35G5_1_m3	SLC35G5	789	379	478	571	649.8	557	490.3	447.6
SLC35G5_2_u	SLC35G5	935	593	699	1001	770	871.5	716.9	784.7
SLC35G5_3_u	SLC35G5	329	160	246	420	270.9	235.2	252.3	329.3
SLC35G5_4_u	SLC35G5	368	266	287	422	303.1	390.9	294.4	330.8
SLC35G5_5_u	SLC35G5	583	353	285	537	480.1	518.8	292.3	421
SLC35G5_6_u	SLC35G5	784	414	608	537	645.7	608.5	623.6	421
SLC35G6_1_a2	SLC35G6	599	533	741	793	493.3	783.4	760	621.7
SLC35G6_2_a2	SLC35G6	1313	683	1240	1461	1081.3	1003.8	1271.8	1145.4
SLC35G6_3_a2	SLC35G6	672	479	600	712	553.4	704	615.4	558.2
SLC35G6_4_a2	SLC35G6	1720	852	1286	1642	1416.5	1252.2	1319	1287.3
SLC35G6_5_a2	SLC35G6	1256	738	905	1484	1034.4	1084.7	928.2	1163.4
SLC36A1_1_u	SLC36A1	674	344	555	742	555.1	505.6	569.2	581.7
SLC36A1_2_u	SLC36A1	738	327	581	853	607.8	480.6	595.9	668.7
SLC36A1_3_u	SLC36A1	1090	561	841	1116	897.7	824.5	862.6	874.9
SLC36A1_4_u	SLC36A1	976	481	602	931	803.8	706.9	617.4	729.9
SLC36A1_5_u	SLC36A1	433	344	516	501	356.6	505.6	529.2	392.8
SLC36A1_6_u	SLC36A1	1279	801	918	1629	1053.3	1177.2	941.5	1277.1
SLC36A2_1_u	SLC36A2	1521	464	867	1305	1252.6	681.9	889.2	1023.1
SLC36A2_2_u	SLC36A2	703	356	659	735	579	523.2	675.9	576.2
SLC36A2_3_u	SLC36A2	1052	718	879	1039	866.4	1055.3	901.5	814.5
SLC36A2_4_u	SLC36A2	1103	617	868	1013	908.4	906.8	890.3	794.2
SLC36A2_5_u	SLC36A2	668	544	911	1064	550.1	799.5	934.4	834.1
SLC36A2_6_u	SLC36A2	1287	735	1005	1232	1059.9	1080.2	1030.8	965.8
SLC36A3_1_u	SLC36A3	993	546	878	1302	817.8	802.5	900.5	1020.7
SLC36A3_2_u	SLC36A3	1577	888	1320	1712	1298.7	1305.1	1353.9	1342.1
SLC36A3_3_u	SLC36A3	573	433	494	521	471.9	636.4	506.7	408.4
SLC36A3_4_u	SLC36A3	1351	442	998	1318	1112.6	649.6	1023.6	1033.3
SLC36A3_5_u	SLC36A3	562	305	423	490	462.8	448.3	433.8	384.1
SLC36A3_6_u	SLC36A3	1498	786	1315	1522	1233.7	1155.2	1348.7	1193.2
SLC36A4_1_u	SLC36A4	665	371	457	658	547.7	545.3	468.7	515.8
SLC36A4_2_u	SLC36A4	940	410	618	968	774.1	602.6	633.8	758.9
SLC36A4_3_u	SLC36A4	837	433	662	1069	689.3	636.4	679	838.1
SLC36A4_4_u	SLC36A4	309	278	325	371	254.5	408.6	333.3	290.9
SLC36A4_5_u	SLC36A4	825	536	601	747	679.4	787.8	616.4	585.6
SLC36A4_6_u	SLC36A4	1079	475	866	928	888.6	698.1	888.2	727.5
SLC37A1_1_u	SLC37A1	618	589	612	1075	509	865.7	627.7	842.8
SLC37A1_2_u	SLC37A1	749	398	679	908	616.8	584.9	696.4	711.8
SLC37A1_3_u	SLC37A1	1636	776	1350	1559	1347.3	1140.5	1384.6	1222.2
SLC37A1_4_u	SLC37A1	1866	1189	1509	1990	1536.7	1747.5	1547.7	1560.1
SLC37A1_5_u	SLC37A1	726	381	601	758	597.9	560	616.4	594.2
SLC37A1_6_u	SLC37A1	912	633	940	1269	751.1	930.3	964.1	994.9
SLC37A2_1_u	SLC37A2	1110	726	950	1105	914.1	1067	974.4	866.3
SLC37A2_2_u	SLC37A2	1535	817	1177	1603	1264.1	1200.8	1207.2	1256.7
SLC37A2_3_u	SLC37A2	519	211	371	427	427.4	310.1	380.5	334.8
SLC37A2_4_u	SLC37A2	449	194	316	413	369.8	285.1	324.1	323.8
SLC37A2_5_u	SLC37A2	884	582	663	966	728	855.4	680	757.3
SLC37A2_6_u	SLC37A2	1548	687	1257	1382	1274.9	1009.7	1289.2	1083.4
SLC37A3_1_u	SLC37A3	859	481	550	890	707.4	706.9	564.1	697.7
SLC37A3_2_u	SLC37A3	1650	748	1358	1924	1358.9	1099.3	1392.8	1508.3
SLC37A3_3_u	SLC37A3	610	284	534	738	502.4	417.4	547.7	578.6
SLC37A3_4_u	SLC37A3	471	241	409	684	387.9	354.2	419.5	536.2
SLC37A3_5_u	SLC37A3	1246	686	779	1370	1026.1	1008.2	799	1074
SLC37A3_6_u	SLC37A3	621	318	774	879	511.4	467.4	793.9	689.1
SLC37A4_1_u	SLC37A4	686	337	547	808	565	495.3	561	633.4
SLC37A4_2_u	SLC37A4	757	276	607	787	623.4	405.6	622.6	617
SLC37A4_3_u	SLC37A4	807	423	626	928	664.6	621.7	642.1	727.5
SLC37A4_4_u	SLC37A4	388	175	298	514	319.5	257.2	305.6	403
SLC37A4_5_u	SLC37A4	876	354	704	1196	721.4	520.3	722.1	937.6
SLC37A4_6_u	SLC37A4	847	444	609	769	697.5	652.6	624.6	602.9
SLC38A1_1_u	SLC38A1	660	395	515	755	543.5	580.5	528.2	591.9
SLC38A1_2_u	SLC38A1	630	254	611	717	518.8	373.3	626.7	562.1
SLC38A1_3_u	SLC38A1	1229	758	1096	1462	1012.1	1114	1124.1	1146.2
SLC38A1_4_u	SLC38A1	1106	593	798	807	910.8	871.5	818.5	632.7
SLC38A1_5_u	SLC38A1	897	501	712	953	738.7	736.3	730.3	747.1
SLC38A1_6_u	SLC38A1	684	428	601	873	563.3	629	616.4	684.4
SLC38A10_1_u	SLC38A10	438	261	276	364	360.7	383.6	283.1	285.4
SLC38A10_2_u	SLC38A10	761	353	604	711	626.7	518.8	619.5	557.4
SLC38A10_3_u	SLC38A10	606	372	548	896	499.1	546.7	562.1	702.4
SLC38A10_4_u	SLC38A10	1769	595	1165	1560	1456.9	874.5	1194.9	1223
SLC38A10_5_u	SLC38A10	1877	1155	1789	2172	1545.8	1697.5	1834.9	1702.8
SLC38A10_6_u	SLC38A10	866	397	523	670	713.2	583.5	536.4	525.3
SLC38A11_1_a2	SLC38A11	669	326	406	577	551	479.1	416.4	452.3
SLC38A11_2_a2	SLC38A11	866	449	715	959	713.2	659.9	733.3	751.8
SLC38A11_3_a2	SLC38A11	952	626	670	933	784	920	687.2	731.4
SLC38A11_4_a2	SLC38A11	807	523	873	1024	664.6	768.7	895.4	802.8
SLC38A11_5_a2	SLC38A11	336	173	251	269	276.7	254.3	257.4	210.9
SLC38A11_6_a2	SLC38A11	1238	854	976	1297	1019.6	1255.1	1001	1016.8
SLC38A2_1_u	SLC38A2	616	455	568	769	507.3	668.7	582.6	602.9
SLC38A2_2_u	SLC38A2	456	221	355	522	375.5	324.8	364.1	409.2
SLC38A2_3_u	SLC38A2	1144	590	839	1262	942.1	867.1	860.5	989.4
SLC38A2_4_u	SLC38A2	422	414	415	643	347.5	608.5	425.6	504.1
SLC38A2_5_u	SLC38A2	659	376	757	608	542.7	552.6	776.4	476.7
SLC38A2_6_u	SLC38A2	1042	550	725	974	858.1	808.3	743.6	763.6
SLC38A3_1_u	SLC38A3	1168	495	882	1178	961.9	727.5	904.6	923.5
SLC38A3_2_u	SLC38A3	1040	458	758	917	856.5	673.1	777.4	718.9
SLC38A3_3_u	SLC38A3	953	576	819	1369	784.8	846.6	840	1073.2
SLC38A3_4_u	SLC38A3	903	511	757	862	743.7	751	776.4	675.8
SLC38A3_5_u	SLC38A3	672	330	450	455	553.4	485	461.5	356.7
SLC38A3_6_u	SLC38A3	833	245	572	693	686	360.1	586.7	543.3
SLC38A4_1_a2	SLC38A4	608	296	481	697	500.7	435	493.3	546.4
SLC38A4_2_a2	SLC38A4	579	261	515	702	476.8	383.6	528.2	550.3
SLC38A4_3_a2	SLC38A4	394	235	272	464	324.5	345.4	279	363.8
SLC38A4_4_a2	SLC38A4	892	716	948	1209	734.6	1052.3	972.3	947.8
SLC38A4_5_a2	SLC38A4	556	328	368	705	457.9	482.1	377.4	552.7
SLC38A4_6_a2	SLC38A4	1062	764	867	1212	874.6	1122.9	889.2	950.2
SLC38A5_1_u	SLC38A5	311	361	291	668	256.1	530.6	298.5	523.7
SLC38A5_2_u	SLC38A5	522	377	471	608	429.9	554.1	483.1	476.7
SLC38A5_3_m2	SLC38A5	1068	604	796	1058	879.6	887.7	816.4	829.4
SLC38A5_4_u	SLC38A5	1131	618	869	1182	931.4	908.3	891.3	926.6
SLC38A5_5_u	SLC38A5	891	507	833	1005	733.8	745.1	854.4	787.9
SLC38A5_6_u	SLC38A5	685	404	862	918	564.1	593.8	884.1	719.7
SLC38A6_1_a2	SLC38A6	411	323	434	495	338.5	474.7	445.1	388.1
SLC38A6_2_a2	SLC38A6	474	348	317	572	390.4	511.5	325.1	448.4
SLC38A6_3_u	SLC38A6	1201	920	1174	1655	989.1	1352.1	1204.1	1297.5
SLC38A6_4_u	SLC38A6	13	10	33	91	10.7	14.7	33.8	71.3
SLC38A6_5_u	SLC38A6	564	328	475	449	464.5	482.1	487.2	352
SLC38A6_6_u	SLC38A6	881	378	949	1158	725.5	555.6	973.3	907.8
SLC38A7_1_u	SLC38A7	729	443	575	779	600.4	651.1	589.7	610.7
SLC38A7_2_u	SLC38A7	706	283	283	492	581.4	415.9	290.3	385.7
SLC38A7_3_u	SLC38A7	763	344	636	632	628.4	505.6	652.3	495.5
SLC38A7_4_u	SLC38A7	409	356	426	568	336.8	523.2	436.9	445.3
SLC38A7_5_u	SLC38A7	888	533	755	947	731.3	783.4	774.4	742.4
SLC38A7_6_u	SLC38A7	815	560	755	915	671.2	823	774.4	717.3
SLC38A8_1_u	SLC38A8	899	423	539	1006	740.4	621.7	552.8	788.7
SLC38A8_2_u	SLC38A8	453	258	475	611	373.1	379.2	487.2	479
SLC38A8_3_u	SLC38A8	1007	525	946	1147	829.3	771.6	970.3	899.2
SLC38A8_4_u	SLC38A8	1158	546	919	1083	953.7	802.5	942.6	849
SLC38A8_5_u	SLC38A8	1308	709	1363	1513	1077.2	1042	1398	1186.1
SLC38A8_6_u	SLC38A8	999	607	823	1390	822.7	892.1	844.1	1089.7
SLC38A9_1_u	SLC38A9	521	373	401	704	429.1	548.2	411.3	551.9
SLC38A9_2_u	SLC38A9	586	299	483	696	482.6	439.4	495.4	545.6
SLC38A9_3_u	SLC38A9	714	506	571	898	588	743.7	585.6	704
SLC38A9_4_u	SLC38A9	473	369	524	403	389.5	542.3	537.4	315.9
SLC38A9_5_u	SLC38A9	1062	482	542	597	874.6	708.4	555.9	468
SLC38A9_6_u	SLC38A9	989	450	868	963	814.5	661.4	890.3	755
SLC39A1_1_u	SLC39A1	537	394	421	723	442.2	579.1	431.8	566.8
SLC39A1_2_u	SLC39A1	1075	571	674	913	885.3	839.2	691.3	715.8
SLC39A1_3_u	SLC39A1	2030	1049	1506	1714	1671.8	1541.7	1544.6	1343.7
SLC39A1_4_u	SLC39A1	919	560	615	811	756.8	823	630.8	635.8
SLC39A1_5_u	SLC39A1	1094	440	848	1015	901	646.7	869.7	795.7
SLC39A1_6_u	SLC39A1	886	562	712	871	729.7	826	730.3	682.8
SLC39A10_1_u	SLC39A10	486	487	603	756	400.2	715.8	618.5	592.7
SLC39A10_2_u	SLC39A10	579	331	724	729	476.8	486.5	742.6	571.5
SLC39A10_3_u	SLC39A10	745	601	570	877	613.5	883.3	584.6	687.5
SLC39A10_4_u	SLC39A10	1078	557	1178	1416	887.8	818.6	1208.2	1110.1
SLC39A10_5_u	SLC39A10	789	449	653	760	649.8	659.9	669.7	595.8
SLC39A10_6_u	SLC39A10	1028	549	762	1418	846.6	806.9	781.5	1111.7
SLC39A11_1_u	SLC39A11	757	468	679	832	623.4	687.8	696.4	652.3
SLC39A11_2_u	SLC39A11	590	394	498	701	485.9	579.1	510.8	549.6
SLC39A11_3_u	SLC39A11	690	390	447	625	568.2	573.2	458.5	490
SLC39A11_4_u	SLC39A11	812	634	852	1101	668.7	931.8	873.9	863.1
SLC39A11_5_u	SLC39A11	1325	762	1167	1226	1091.2	1119.9	1196.9	961.1
SLC39A11_6_u	SLC39A11	692	383	843	1213	569.9	562.9	864.6	950.9
SLC39A12_1_u	SLC39A12	1216	735	906	1133	1001.4	1080.2	929.2	888.2
SLC39A12_2_u	SLC39A12	956	525	633	1115	787.3	771.6	649.2	874.1
SLC39A12_3_u	SLC39A12	1618	1227	1442	2094	1332.5	1803.3	1479	1641.6
SLC39A12_4_u	SLC39A12	864	620	705	932	711.5	911.2	723.1	730.7
SLC39A12_5_u	SLC39A12	864	395	556	758	711.5	580.5	570.3	594.2
SLC39A13_1_u	SLC39A13	589	457	543	678	485.1	671.7	556.9	531.5
SLC39A13_2_u	SLC39A13	1563	903	1034	1622	1287.2	1327.2	1060.5	1271.6
SLC39A13_3_u	SLC39A13	723	377	410	683	595.4	554.1	420.5	535.4
SLC39A13_4_u	SLC39A13	659	333	577	651	542.7	489.4	591.8	510.4
SLC39A13_5_u	SLC39A13	167	105	128	186	137.5	154.3	131.3	145.8
SLC39A13_6_u	SLC39A13	446	272	308	442	367.3	399.8	315.9	346.5
SLC39A14_1_u	SLC39A14	721	473	761	846	593.8	695.2	780.5	663.2
SLC39A14_2_u	SLC39A14	1037	686	969	1316	854	1008.2	993.9	1031.7
SLC39A14_3_u	SLC39A14	1352	836	1274	1589	1113.4	1228.7	1306.7	1245.7
SLC39A14_4_u	SLC39A14	864	331	624	613	711.5	486.5	640	480.6
SLC39A14_5_u	SLC39A14	338	233	568	544	278.4	342.4	582.6	426.5
SLC39A14_6_u	SLC39A14	298	159	166	236	245.4	233.7	170.3	185
SLC39A2_1_u	SLC39A2	781	608	661	1024	643.2	893.6	678	802.8
SLC39A2_2_u	SLC39A2	1221	702	986	1269	1005.6	1031.7	1011.3	994.9
SLC39A2_3_u	SLC39A2	792	557	732	899	652.3	818.6	750.8	704.8
SLC39A2_4_u	SLC39A2	586	298	339	688	482.6	438	347.7	539.4
SLC39A2_5_u	SLC39A2	1364	705	1139	1505	1123.3	1036.2	1168.2	1179.9
SLC39A2_6_u	SLC39A2	1114	503	611	994	917.4	739.3	626.7	779.3
SLC39A3_1_a2	SLC39A3	1105	773	840	1123	910	1136.1	861.5	880.4
SLC39A3_2_a2	SLC39A3	766	376	700	952	630.8	552.6	718	746.3
SLC39A3_3_a2	SLC39A3	919	432	555	1182	756.8	634.9	569.2	926.6
SLC39A3_4_a2	SLC39A3	649	446	553	580	534.5	655.5	567.2	454.7
SLC39A3_5_a2	SLC39A3	535	390	406	543	440.6	573.2	416.4	425.7
SLC39A3_6_a2	SLC39A3	878	444	532	867	723.1	652.6	545.6	679.7
SLC39A4_1_u	SLC39A4	991	440	637	668	816.1	646.7	653.3	523.7
SLC39A4_2_u	SLC39A4	539	319	392	540	443.9	468.8	402.1	423.3
SLC39A4_3_u	SLC39A4	200	149	138	228	164.7	219	141.5	178.7
SLC39A4_4_u	SLC39A4	1236	717	847	994	1017.9	1053.8	868.7	779.3
SLC39A4_5_u	SLC39A4	680	400	647	918	560	587.9	663.6	719.7
SLC39A4_6_u	SLC39A4	1767	825	1316	1688	1455.2	1212.5	1349.8	1323.3
SLC39A5_1_u	SLC39A5	1001	573	787	975	824.4	842.1	807.2	764.4
SLC39A5_2_u	SLC39A5	281	178	397	401	231.4	261.6	407.2	314.4
SLC39A5_3_u	SLC39A5	1050	638	607	831	864.7	937.7	622.6	651.5
SLC39A5_4_u	SLC39A5	425	208	373	319	350	305.7	382.6	250.1
SLC39A5_5_u	SLC39A5	276	296	256	359	227.3	435	262.6	281.4
SLC39A5_6_u	SLC39A5	423	220	395	759	348.4	323.3	405.1	595
SLC39A6_1_u	SLC39A6	573	300	467	729	471.9	440.9	479	571.5
SLC39A6_2_u	SLC39A6	1036	628	733	1154	853.2	923	751.8	904.7
SLC39A6_3_u	SLC39A6	1297	693	852	1205	1068.1	1018.5	873.9	944.7
SLC39A6_4_u	SLC39A6	1107	545	812	942	911.7	801	832.8	738.5
SLC39A6_5_u	SLC39A6	960	598	1035	1115	790.6	878.9	1061.5	874.1
SLC39A6_6_u	SLC39A6	948	592	676	996	780.7	870.1	693.3	780.8
SLC39A7_1_u	SLC39A7	1158	556	800	1190	953.7	817.2	820.5	932.9
SLC39A7_2_u	SLC39A7	260	83	219	345	214.1	122	224.6	270.5
SLC39A7_3_u	SLC39A7	995	470	627	1174	819.4	690.8	643.1	920.4
SLC39A7_4_u	SLC39A7	659	419	565	796	542.7	615.8	579.5	624
SLC39A7_5_u	SLC39A7	426	318	467	289	350.8	467.4	479	226.6
SLC39A7_6_u	SLC39A7	772	492	662	1011	635.8	723.1	679	792.6
SLC39A8_1_u	SLC39A8	544	195	280	524	448	286.6	287.2	410.8
SLC39A8_2_u	SLC39A8	634	374	624	772	522.1	549.7	640	605.2
SLC39A8_3_u	SLC39A8	901	502	636	1044	742	737.8	652.3	818.5
SLC39A8_4_u	SLC39A8	1385	726	1276	1621	1140.6	1067	1308.7	1270.8
SLC39A8_5_u	SLC39A8	785	382	612	922	646.5	561.4	627.7	722.8
SLC39A8_6_u	SLC39A8	724	418	530	620	596.2	614.3	543.6	486.1
SLC39A9_1_u	SLC39A9	960	567	892	1185	790.6	833.3	914.9	929
SLC39A9_2_u	SLC39A9	1074	748	920	1268	884.5	1099.3	943.6	994.1
SLC39A9_3_u	SLC39A9	514	253	660	554	423.3	371.8	676.9	434.3
SLC39A9_4_u	SLC39A9	788	315	630	710	649	463	646.2	556.6
SLC39A9_5_u	SLC39A9	450	459	395	686	370.6	674.6	405.1	537.8
SLC39A9_6_u	SLC39A9	1109	792	1089	1502	913.3	1164	1116.9	1177.5
SLC3A1_1_u	SLC3A1	886	471	702	1066	729.7	692.2	720	835.7
SLC3A1_2_u	SLC3A1	658	307	403	685	541.9	451.2	413.3	537
SLC3A1_3_u	SLC3A1	714	291	442	421	588	427.7	453.3	330
SLC3A1_4_u	SLC3A1	800	593	696	717	658.8	871.5	713.9	562.1
SLC3A1_5_u	SLC3A1	700	302	428	642	576.5	443.9	439	503.3
SLC3A1_6_u	SLC3A1	1880	1194	1860	2169	1548.3	1754.8	1907.7	1700.4
SLC3A2_1_u	SLC3A2	1626	652	1133	1669	1339.1	958.3	1162.1	1308.4
SLC3A2_2_u	SLC3A2	463	266	330	219	381.3	390.9	338.5	171.7
SLC3A2_3_u	SLC3A2	627	306	609	828	516.4	449.7	624.6	649.1
SLC3A2_4_u	SLC3A2	773	499	518	594	636.6	733.4	531.3	465.7
SLC3A2_5_u	SLC3A2	778	375	395	509	640.7	551.1	405.1	399
SLC3A2_6_u	SLC3A2	695	376	418	787	572.4	552.6	428.7	617
SLC40A1_1_u	SLC40A1	1109	576	851	1050	913.3	846.6	872.8	823.2
SLC40A1_2_u	SLC40A1	766	428	681	956	630.8	629	698.5	749.5
SLC40A1_3_u	SLC40A1	767	674	854	676	631.7	990.6	875.9	530
SLC40A1_4_u	SLC40A1	740	271	509	722	609.4	398.3	522.1	566
SLC40A1_5_u	SLC40A1	1203	853	1000	1113	990.7	1253.7	1025.6	872.6
SLC40A1_6_u	SLC40A1	902	523	816	918	742.8	768.7	836.9	719.7
SLC41A1_1_u	SLC41A1	299	154	288	335	246.2	226.3	295.4	262.6
SLC41A1_2_u	SLC41A1	1961	991	1550	2140	1615	1456.5	1589.8	1677.7
SLC41A1_3_u	SLC41A1	511	466	418	636	420.8	684.9	428.7	498.6
SLC41A1_4_u	SLC41A1	756	487	582	705	622.6	715.8	596.9	552.7
SLC41A1_5_u	SLC41A1	278	132	298	247	228.9	194	305.6	193.6
SLC41A1_6_u	SLC41A1	520	194	418	447	428.2	285.1	428.7	350.4
SLC41A2_1_u	SLC41A2	1474	956	1262	1613	1213.9	1405.1	1294.4	1264.5
SLC41A2_2_u	SLC41A2	575	202	341	564	473.5	296.9	349.7	442.2
SLC41A2_3_u	SLC41A2	790	414	531	576	650.6	608.5	544.6	451.6
SLC41A2_4_u	SLC41A2	2713	1352	2285	2951	2234.3	1987.1	2343.6	2313.5
SLC41A2_5_u	SLC41A2	900	556	616	1131	741.2	817.2	631.8	886.7
SLC41A3_1_u	SLC41A3	452	281	566	608	372.2	413	580.5	476.7
SLC41A3_2_u	SLC41A3	1239	713	973	1159	1020.4	1047.9	998	908.6
SLC41A3_3_u	SLC41A3	1143	512	690	996	941.3	752.5	707.7	780.8
SLC41A3_4_u	SLC41A3	900	441	687	847	741.2	648.1	704.6	664
SLC41A3_5_u	SLC41A3	372	276	445	588	306.4	405.6	456.4	461
SLC41A3_6_u	SLC41A3	606	407	640	761	499.1	598.2	656.4	596.6
SLC43A1_1_u	SLC43A1	1091	624	705	851	898.5	917.1	723.1	667.2
SLC43A1_2_u	SLC43A1	572	313	464	429	471.1	460	475.9	336.3
SLC43A1_3_u	SLC43A1	336	204	333	296	276.7	299.8	341.5	232.1
SLC43A1_4_u	SLC43A1	807	528	837	1152	664.6	776	858.5	903.1
SLC43A1_5_u	SLC43A1	618	579	511	965	509	851	524.1	756.5
SLC43A1_6_u	SLC43A1	653	131	404	549	537.8	192.5	414.4	430.4
SLC43A2_1_u	SLC43A2	1681	949	1118	1876	1384.4	1394.8	1146.7	1470.7
SLC43A2_2_u	SLC43A2	533	410	416	541	439	602.6	426.7	424.1
SLC43A2_3_u	SLC43A2	694	426	482	675	571.5	626.1	494.4	529.2
SLC43A2_4_u	SLC43A2	1191	861	973	1296	980.8	1265.4	998	1016
SLC43A2_5_u	SLC43A2	981	564	798	765	807.9	828.9	818.5	599.7
SLC43A2_6_u	SLC43A2	1472	557	1046	1278	1212.3	818.6	1072.8	1001.9
SLC43A3_1_a2	SLC43A3	565	439	376	580	465.3	645.2	385.6	454.7
SLC43A3_2_a2	SLC43A3	784	556	560	1058	645.7	817.2	574.4	829.4
SLC43A3_3_a2	SLC43A3	1648	1275	1578	2053	1357.2	1873.9	1618.5	1609.5
SLC43A3_4_a2	SLC43A3	781	359	654	777	643.2	527.6	670.8	609.1
SLC43A3_5_u	SLC43A3	450	195	340	526	370.6	286.6	348.7	412.4
SLC43A3_6_u	SLC43A3	465	339	435	557	383	498.2	446.2	436.7
SLC44A1_1_u	SLC44A1	698	391	695	702	574.8	574.7	712.8	550.3
SLC44A1_2_u	SLC44A1	701	529	617	633	577.3	777.5	632.8	496.2
SLC44A1_3_u	SLC44A1	314	168	259	269	258.6	246.9	265.6	210.9
SLC44A1_4_u	SLC44A1	382	281	381	492	314.6	413	390.8	385.7
SLC44A1_5_u	SLC44A1	894	586	767	1270	736.3	861.3	786.7	995.6
SLC44A1_6_u	SLC44A1	682	283	446	644	561.7	415.9	457.4	504.9
SLC44A2_1_u	SLC44A2	827	331	517	758	681.1	486.5	530.3	594.2
SLC44A2_2_u	SLC44A2	1166	515	905	1085	960.3	756.9	928.2	850.6
SLC44A2_3_u	SLC44A2	550	334	582	469	453	490.9	596.9	367.7
SLC44A2_4_u	SLC44A2	1615	715	1055	1545	1330	1050.8	1082.1	1211.2
SLC44A2_5_u	SLC44A2	1215	935	1148	1830	1000.6	1374.2	1177.4	1434.7
SLC44A2_6_u	SLC44A2	1334	786	1196	1021	1098.6	1155.2	1226.7	800.4
SLC44A3_1_a2	SLC44A3	734	577	523	821	604.5	848	536.4	643.6
SLC44A3_2_a2	SLC44A3	933	396	716	901	768.4	582	734.4	706.4
SLC44A3_3_a2	SLC44A3	587	236	582	543	483.4	346.9	596.9	425.7
SLC44A3_4_a2	SLC44A3	795	455	690	599	654.7	668.7	707.7	469.6
SLC44A3_5_a2	SLC44A3	707	348	696	828	582.2	511.5	713.9	649.1
SLC44A3_6_u	SLC44A3	599	327	642	635	493.3	480.6	658.5	497.8
SLC44A4_1_u	SLC44A4	1317	1036	950	1314	1084.6	1522.6	974.4	1030.1
SLC44A4_2_u	SLC44A4	515	371	434	635	424.1	545.3	445.1	497.8
SLC44A4_3_u	SLC44A4	1137	521	766	974	936.4	765.7	785.6	763.6
SLC44A4_4_u	SLC44A4	266	133	271	255	219.1	195.5	278	199.9
SLC44A4_5_u	SLC44A4	594	301	430	531	489.2	442.4	441	416.3
SLC44A4_6_u	SLC44A4	486	240	495	628	400.2	352.7	507.7	492.3
SLC44A5_1_u	SLC44A5	491	234	394	675	404.4	343.9	404.1	529.2
SLC44A5_2_u	SLC44A5	778	608	659	855	640.7	893.6	675.9	670.3
SLC44A5_3_u	SLC44A5	1379	805	1159	1427	1135.7	1183.1	1188.7	1118.7
SLC44A5_4_u	SLC44A5	1174	729	960	1511	966.8	1071.4	984.6	1184.6
SLC44A5_5_u	SLC44A5	679	499	624	564	559.2	733.4	640	442.2
SLC44A5_6_u	SLC44A5	1379	785	1080	1216	1135.7	1153.7	1107.7	953.3
SLC45A1_1_u	SLC45A1	817	374	561	651	672.8	549.7	575.4	510.4
SLC45A1_2_u	SLC45A1	1345	901	1197	1543	1107.7	1324.2	1227.7	1209.7
SLC45A1_3_u	SLC45A1	1192	706	864	1171	981.7	1037.6	886.2	918
SLC45A1_4_u	SLC45A1	904	671	850	932	744.5	986.2	871.8	730.7
SLC45A1_5_u	SLC45A1	524	292	422	576	431.5	429.2	432.8	451.6
SLC45A1_6_u	SLC45A1	758	469	611	770	624.3	689.3	626.7	603.7
SLC45A2_1_u	SLC45A2	926	438	938	948	762.6	643.7	962.1	743.2
SLC45A2_2_u	SLC45A2	1757	1079	1365	1486	1447	1585.8	1400	1165
SLC45A2_3_u	SLC45A2	743	617	597	836	611.9	906.8	612.3	655.4
SLC45A2_4_u	SLC45A2	503	326	375	561	414.2	479.1	384.6	439.8
SLC45A2_5_u	SLC45A2	1120	515	852	1094	922.4	756.9	873.9	857.7
SLC45A2_6_u	SLC45A2	349	97	142	328	287.4	142.6	145.6	257.1
SLC45A3_1_u	SLC45A3	1063	380	753	1028	875.4	558.5	772.3	805.9
SLC45A3_2_u	SLC45A3	569	413	433	749	468.6	607	444.1	587.2
SLC45A3_3_u	SLC45A3	569	321	354	510	468.6	471.8	363.1	399.8
SLC45A3_4_u	SLC45A3	861	798	1023	1202	709.1	1172.8	1049.2	942.3
SLC45A3_5_u	SLC45A3	985	469	745	563	811.2	689.3	764.1	441.4
SLC45A3_6_u	SLC45A3	1035	432	773	1017	852.4	634.9	792.8	797.3
SLC45A4_1_u	SLC45A4	505	281	588	617	415.9	413	603.1	483.7
SLC45A4_2_u	SLC45A4	260	211	314	375	214.1	310.1	322.1	294
SLC45A4_3_u	SLC45A4	1287	672	1287	1747	1059.9	987.7	1320	1369.6
SLC45A4_4_u	SLC45A4	245	182	241	288	201.8	267.5	247.2	225.8
SLC45A4_5_u	SLC45A4	488	238	376	387	401.9	349.8	385.6	303.4
SLC45A4_6_u	SLC45A4	1177	525	620	1057	969.3	771.6	635.9	828.7
SLC46A1_1_a2	SLC46A1	577	284	461	611	475.2	417.4	472.8	479
SLC46A1_2_a2	SLC46A1	761	507	633	733	626.7	745.1	649.2	574.6
SLC46A1_3_a2	SLC46A1	1054	666	951	1152	868	978.8	975.4	903.1
SLC46A1_4_a2	SLC46A1	572	298	356	559	471.1	438	365.1	438.2
SLC46A1_5_a2	SLC46A1	634	477	659	753	522.1	701.1	675.9	590.3
SLC46A1_6_a2	SLC46A1	605	291	362	591	498.2	427.7	371.3	463.3
SLC46A2_1_u	SLC46A2	837	411	643	905	689.3	604.1	659.5	709.5
SLC46A2_2_u	SLC46A2	678	334	506	858	558.4	490.9	519	672.6
SLC46A2_3_u	SLC46A2	1030	778	1006	1070	848.3	1143.4	1031.8	838.8
SLC46A2_4_u	SLC46A2	934	716	649	1222	769.2	1052.3	665.6	958
SLC46A2_5_u	SLC46A2	556	243	447	610	457.9	357.1	458.5	478.2
SLC46A2_6_u	SLC46A2	339	203	338	485	279.2	298.4	346.7	380.2
[truncated: 612 more rows]
